# Supplementary material for: Functional and dysfunctional T regulatory cell states in human tissues in RA and other autoimmune arthritic diseases
Source: bioRxiv. 2025 Sep 25:2025.09.23.677874. Preprint. [Version 1] doi: 10.1101/2025.09.23.677874 (PMC12485923; doi:10.1101/2025.09.23.677874)
Supplement: Supplement 2 [file media-2.xlsx]

## Sheet: Supp.Table.2_ClusterMarkers
Supplementary Table 2 - Treg subset differential expression (unfiltered GLMM results)
Significant markers (marked by v in the "Marker gene" column) - p <0.01 & |log2FC| > 1.49 (40% change)
	Treg subset	Gene	beta	sigma	zscore	pvalue	logFC	SD	Marker gene
1	Naive Treg	AC112250.2	13.9777	20.5345	0.680693	0.496066	20.1656	29.6251
2	Naive Treg	POTEC	12.3591	18.7683	0.658512	0.510209	17.8305	27.0769
3	Naive Treg	C9orf41-AS1	12.2022	17.3469	0.703422	0.481793	17.604	25.0263
4	Naive Treg	COX4I2	12.2022	17.7619	0.686987	0.492091	17.604	25.625
5	Naive Treg	GOLGA6L1	11.7835	15.9289	0.739754	0.459449	17	22.9806
6	Naive Treg	AL355472.4	11.7833	15.2922	0.770545	0.440976	16.9997	22.0619
7	Naive Treg	AC121320.1	11.6762	16.2901	0.716765	0.473519	16.8452	23.5016
8	Naive Treg	AC004754.1	11.3678	14.0144	0.811153	0.417278	16.4003	20.2185
9	Naive Treg	HOXA-AS3	11.0945	15.7746	0.703317	0.481858	16.006	22.7579
10	Naive Treg	AC009119.1	11.0571	15.8191	0.698973	0.484569	15.952	22.8221
11	Naive Treg	PI15	10.9251	15.3495	0.711759	0.476614	15.7616	22.1446
12	Naive Treg	LINC01759	10.8598	15.3459	0.707671	0.47915	15.6674	22.1394
13	Naive Treg	AL451007.2	10.3783	14.5437	0.713591	0.47548	14.9727	20.9822
14	Naive Treg	AL355390.1	10.3252	14.9072	0.692629	0.488543	14.896	21.5065
15	Naive Treg	ADH1B	10.3252	15.2654	0.676377	0.498801	14.896	22.0233
16	Naive Treg	AC036214.3	10.2857	15.2291	0.675398	0.499423	14.8391	21.9709
17	Naive Treg	Z98745.2	10.2034	13.0739	0.780437	0.435133	14.7204	18.8617
18	Naive Treg	AL158077.2	10.1196	13.1548	0.769274	0.441731	14.5996	18.9784
19	Naive Treg	AC024558.2	10.0961	12.4714	0.809544	0.418202	14.5656	17.9924
20	Naive Treg	CYP2A7	10.0151	14.1041	0.710084	0.477652	14.4487	20.3479
21	Naive Treg	AC024600.1	10.0151	14.2908	0.700809	0.483422	14.4487	20.6172
22	Naive Treg	EFCAB3	10.0151	14.3874	0.696103	0.486364	14.4487	20.7566
23	Naive Treg	AC136352.3	10.0151	14.4139	0.694822	0.487167	14.4487	20.7949
24	Naive Treg	MS4A10	10.0151	14.4415	0.693496	0.487998	14.4487	20.8346
25	Naive Treg	AC109809.1	10.0151	14.4503	0.693072	0.488264	14.4487	20.8474
26	Naive Treg	AC016831.6	10.0151	14.5928	0.686302	0.492523	14.4487	21.053
27	Naive Treg	TM6SF2	9.95369	10.7938	0.922172	0.356439	14.3601	15.5721
28	Naive Treg	AP000662.1	9.84386	8.91289	1.10445	0.269397	14.2017	12.8586
29	Naive Treg	DMRTA1	9.82383	13.0276	0.754078	0.450802	14.1728	18.7949
30	Naive Treg	ZNF679	9.82331	13.3506	0.735798	0.461854	14.172	19.2608
31	Naive Treg	DSP	9.82319	12.834	0.765404	0.444031	14.1719	18.5155
32	Naive Treg	AC110285.6	9.42335	14.1196	0.667397	0.504519	13.595	20.3702
33	Naive Treg	AC087761.1	9.40502	17.4828	0.53796	0.590605	13.5686	25.2223
34	Naive Treg	SFRP5	9.18014	8.31702	1.10378	0.26969	13.2441	11.9989
35	Naive Treg	AC079779.1	9.17385	8.42905	1.08836	0.276436	13.2351	12.1605
36	Naive Treg	AC044784.1	9.07389	13.1777	0.688577	0.49109	13.0909	19.0115
37	Naive Treg	LRIT3	8.89902	8.89952	0.999943	0.317338	12.8386	12.8393
38	Naive Treg	AL391840.3	8.89104	11.3088	0.786209	0.431745	12.8271	16.3151
39	Naive Treg	AC104964.3	8.84534	10.9466	0.808043	0.419066	12.7611	15.7926
40	Naive Treg	GYG2	8.8448	11.0908	0.797489	0.425167	12.7604	16.0007
41	Naive Treg	AP000813.1	8.84441	10.848	0.815304	0.414898	12.7598	15.6503
42	Naive Treg	NUTM1	8.5058	11.0554	0.769377	0.441669	12.2713	15.9496
43	Naive Treg	DSG1	8.5058	11.264	0.755129	0.450172	12.2713	16.2506
44	Naive Treg	AC010271.2	8.5058	11.3198	0.75141	0.452406	12.2713	16.331
45	Naive Treg	C11orf52	8.5058	11.4397	0.743534	0.457159	12.2713	16.504
46	Naive Treg	GRIN2D	8.5058	11.8098	0.72023	0.471383	12.2713	17.038
47	Naive Treg	AC107398.4	8.44972	7.74525	1.09096	0.275292	12.1904	11.174
48	Naive Treg	AC015983.2	8.44676	10.4591	0.807598	0.419322	12.1861	15.0893
49	Naive Treg	IRAIN	8.2878	10.7808	0.768758	0.442037	11.9568	15.5534
50	Naive Treg	AC096536.1	8.27906	13.4447	0.615788	0.538034	11.9442	19.3965
51	Naive Treg	AC005520.1	8.20708	10.3397	0.793742	0.427346	11.8403	14.9171
52	Naive Treg	TBPL2	8.16541	10.7554	0.759195	0.447736	11.7802	15.5167
53	Naive Treg	AC091057.3	8.16541	10.8694	0.75123	0.452514	11.7802	15.6812
54	Naive Treg	AL121899.4	8.16541	11.0408	0.739567	0.459563	11.7802	15.9285
55	Naive Treg	AP000553.2	8.16541	11.0535	0.738717	0.460079	11.7802	15.9468
56	Naive Treg	PWRN1	8.16541	11.4924	0.710503	0.477392	11.7802	16.5801
57	Naive Treg	AL359844.1	8.16541	11.6101	0.703301	0.481868	11.7802	16.7499
58	Naive Treg	WDR93	8.16541	11.7223	0.696569	0.486072	11.7802	16.9117
59	Naive Treg	FAM92B	8.12609	10.5019	0.773775	0.439064	11.7235	15.151
60	Naive Treg	CABP1	7.97054	9.4886	0.840013	0.400901	11.4991	13.6892
61	Naive Treg	GALNT13	7.84132	7.34359	1.06778	0.285621	11.3126	10.5946
62	Naive Treg	TEX38	7.83256	12.1273	0.645864	0.518367	11.3	17.4959
63	Naive Treg	AP002518.2	7.80679	9.8271	0.794415	0.426954	11.2628	14.1775
64	Naive Treg	LINC02356	7.80594	9.42935	0.827834	0.407765	11.2616	13.6037
65	Naive Treg	TRAJ47	7.80556	8.90908	0.876136	0.380956	11.261	12.8531
66	Naive Treg	TRAJ57	7.80556	9.26331	0.842632	0.399434	11.261	13.3641
67	Naive Treg	TRBJ1-4	7.80526	9.42675	0.82799	0.407676	11.2606	13.5999
68	Naive Treg	AC105001.1	7.80526	9.5253	0.819424	0.412545	11.2606	13.7421
69	Naive Treg	COL25A1	7.8044	9.21461	0.846959	0.397018	11.2594	13.2939
70	Naive Treg	AC022872.1	7.80401	9.57189	0.815305	0.414898	11.2588	13.8093
71	Naive Treg	AC036108.1	7.78031	8.90932	0.873277	0.382512	11.2246	12.8534
72	Naive Treg	AC000068.3	7.70455	14.7832	0.52117	0.602248	11.1153	21.3276
73	Naive Treg	AL162586.2	7.55691	7.02507	1.07571	0.282059	10.9023	10.135
74	Naive Treg	AC021072.1	7.48332	8.7934	0.851016	0.39476	10.7961	12.6862
75	Naive Treg	AL160396.1	7.4362	10.0005	0.743582	0.457129	10.7282	14.4277
76	Naive Treg	PSORS1C1	7.43431	9.05923	0.820634	0.411855	10.7254	13.0697
77	Naive Treg	AC068643.2	7.41146	6.91017	1.07254	0.283476	10.6925	9.96927
78	Naive Treg	ZNF30-AS1	7.36451	9.12693	0.806899	0.419725	10.6247	13.1674
79	Naive Treg	AC104167.1	7.36432	9.12309	0.807218	0.419541	10.6245	13.1618
80	Naive Treg	AC110597.3	7.36383	9.26173	0.795081	0.426566	10.6238	13.3619
81	Naive Treg	AC084035.1	7.28999	8.88942	0.820075	0.412173	10.5172	12.8247
82	Naive Treg	LINC02312	7.20059	5.37873	1.33872	0.180663	10.3883	7.75986
83	Naive Treg	AL162632.3	7.07338	8.58386	0.824032	0.409921	10.2047	12.3839
84	Naive Treg	FBXO47	7.03794	6.70519	1.04963	0.29389	10.1536	9.67355
85	Naive Treg	SMIM17	6.81786	7.15179	0.953308	0.340434	9.8361	10.3179
86	Naive Treg	AL442071.2	6.62653	5.85863	1.13107	0.258025	9.56006	8.45222
87	Naive Treg	SYT3	6.59686	5.15677	1.27926	0.200805	9.51726	7.43965
88	Naive Treg	HBG1	6.52892	7.07398	0.922949	0.356034	9.41924	10.2056
89	Naive Treg	AC009262.1	6.52892	7.17168	0.910376	0.362624	9.41924	10.3465
90	Naive Treg	AL136097.2	6.52892	7.43048	0.878667	0.379582	9.41924	10.7199
91	Naive Treg	AL160269.1	6.52884	7.60608	0.858372	0.390687	9.41913	10.9732
92	Naive Treg	TRAJ26	6.52874	7.08734	0.921183	0.356955	9.41898	10.2249
93	Naive Treg	AL157997.1	6.52874	7.18428	0.908754	0.36348	9.41898	10.3647
94	Naive Treg	AC011092.3	6.52874	7.50748	0.869632	0.384502	9.41898	10.831
95	Naive Treg	AC079210.1	6.52874	7.51199	0.869109	0.384787	9.41898	10.8375
96	Naive Treg	WDR87	6.52874	7.54097	0.865769	0.386617	9.41898	10.8793
97	Naive Treg	AL035458.2	6.52874	7.58411	0.860844	0.389324	9.41898	10.9416
98	Naive Treg	AL121900.1	6.52874	7.73522	0.844028	0.398654	9.41898	11.1596
99	Naive Treg	AC012414.5	6.52681	7.09401	0.920045	0.357549	9.41619	10.2345
100	Naive Treg	AC011468.3	6.52681	7.25528	0.899594	0.368336	9.41619	10.4672
101	Naive Treg	SYT9	6.52681	7.4905	0.871345	0.383566	9.41619	10.8065
102	Naive Treg	LINC02149	6.52681	7.57404	0.861734	0.388834	9.41619	10.927
103	Naive Treg	AC025539.1	6.5266	7.26604	0.898234	0.369061	9.4159	10.4827
104	Naive Treg	AC048352.1	6.5266	7.52772	0.867009	0.385937	9.4159	10.8602
105	Naive Treg	AL513123.1	6.52638	7.19609	0.906934	0.364442	9.41558	10.3818
106	Naive Treg	CYP2C19	6.52638	7.23797	0.901686	0.367224	9.41558	10.4422
107	Naive Treg	LINC02234	6.52638	7.31969	0.891619	0.372597	9.41558	10.5601
108	Naive Treg	FARSA-AS1	6.52638	7.3546	0.887387	0.37487	9.41558	10.6104
109	Naive Treg	AC174469.1	6.52638	7.37948	0.884395	0.376483	9.41558	10.6463
110	Naive Treg	AC105760.1	6.52638	7.51775	0.868129	0.385324	9.41558	10.8458
111	Naive Treg	AC110760.1	6.48753	7.23003	0.897303	0.369557	9.35953	10.4307
112	Naive Treg	AC092598.1	6.46815	9.39533	0.688443	0.491174	9.33157	13.5546
113	Naive Treg	AC079313.1	6.45895	6.75913	0.95559	0.33928	9.3183	9.75136
114	Naive Treg	DCT	6.39209	4.81474	1.32761	0.184307	9.22183	6.9462
115	Naive Treg	GRID2	6.37095	5.61494	1.13464	0.256525	9.19134	8.10064
116	Naive Treg	MAGI2-AS3	6.32297	4.68272	1.35028	0.176927	9.12211	6.75574
117	Naive Treg	SIGLEC6	6.2869	5.51113	1.14076	0.253968	9.07009	7.95088
118	Naive Treg	AC021504.1	6.2115	7.92006	0.784274	0.432879	8.9613	11.4262
119	Naive Treg	KCNQ5-IT1	6.20447	5.24987	1.18183	0.237272	8.95116	7.57395
120	Naive Treg	C19orf81	6.20264	5.22246	1.18769	0.234957	8.94852	7.53441
121	Naive Treg	SLC2A7	6.19793	5.54024	1.11871	0.263263	8.94172	7.99287
122	Naive Treg	KCNQ5-AS1	6.19599	5.32515	1.16353	0.244613	8.93892	7.68257
123	Naive Treg	AL136981.3	6.13849	5.09558	1.20467	0.228331	8.85596	7.35137
124	Naive Treg	SSPO	6.11063	8.94449	0.683172	0.494498	8.81577	12.9042
125	Naive Treg	AL121852.1	6.03221	5.53484	1.08986	0.275773	8.70264	7.98508
126	Naive Treg	FAM242A	6.03221	5.57712	1.0816	0.27943	8.70264	8.04609
127	Naive Treg	AC011008.1	5.87861	4.62977	1.26974	0.204177	8.48104	6.67935
128	Naive Treg	AC015712.1	5.83213	4.33137	1.34649	0.178145	8.41399	6.24884
129	Naive Treg	AL590282.2	5.81471	11.0461	0.526406	0.598606	8.38885	15.9361
130	Naive Treg	AL445250.1	5.81351	5.03381	1.15489	0.248134	8.38712	7.26225
131	Naive Treg	LINC01606	5.75567	4.90708	1.17293	0.240823	8.30368	7.07941
132	Naive Treg	TACSTD2	5.59555	6.6649	0.839555	0.401158	8.07267	9.61542
133	Naive Treg	AL132857.1	5.41377	4.92698	1.0988	0.271854	7.81042	7.10812
134	Naive Treg	ZNF385C	5.37398	3.61161	1.48797	0.136758	7.75301	5.21045
135	Naive Treg	AL161443.1	5.3333	10.2109	0.522317	0.60145	7.69433	14.7311
136	Naive Treg	AC079949.5	5.27322	8.02922	0.656754	0.511339	7.60765	11.5837
137	Naive Treg	AL137002.2	5.15415	4.41036	1.16864	0.242547	7.43586	6.36281
138	Naive Treg	AC015660.1	5.15415	4.57816	1.12581	0.260245	7.43586	6.60489
139	Naive Treg	AC092268.2	5.12534	11.2881	0.454049	0.649794	7.39431	16.2853
140	Naive Treg	KCNK15-AS1	5.06505	4.27858	1.18382	0.236486	7.30733	6.17269
141	Naive Treg	DIPK1B	5.05352	4.34976	1.16179	0.24532	7.29069	6.27538
142	Naive Treg	NPSR1-AS1	4.97711	7.5413	0.65998	0.509266	7.18045	10.8798
143	Naive Treg	AL161665.2	4.93523	3.78847	1.3027	0.192678	7.12004	5.46561
144	Naive Treg	AC100771.2	4.87038	6.21672	0.783432	0.433373	7.02647	8.96883
145	Naive Treg	AC074029.3	4.81585	6.22605	0.7735	0.439226	6.9478	8.98229
146	Naive Treg	AJAP1	4.69823	3.23338	1.45304	0.146213	6.77811	4.66478
147	Naive Treg	AP000251.1	4.60515	6.5684	0.701108	0.483236	6.64383	9.47619
148	Naive Treg	PCP4L1	4.58543	5.41925	0.846136	0.397477	6.61537	7.81833
149	Naive Treg	AP002518.1	4.56	3.87803	1.17586	0.239653	6.57869	5.59482
150	Naive Treg	FGF20	4.56	3.9276	1.16101	0.245636	6.57869	5.66633
151	Naive Treg	AC136297.1	4.51552	4.17813	1.08075	0.279808	6.51452	6.02776
152	Naive Treg	AC044839.3	4.43491	4.69934	0.943729	0.345308	6.39822	6.77972
153	Naive Treg	CNTNAP3C	4.42488	6.73695	0.656808	0.511305	6.38376	9.71937
154	Naive Treg	SVOPL	4.42198	3.46414	1.2765	0.201778	6.37958	4.9977
155	Naive Treg	AC008609.1	4.41367	5.81764	0.758671	0.44805	6.36759	8.39308
156	Naive Treg	SYP-AS1	4.39343	3.46085	1.26946	0.204276	6.33837	4.99296
157	Naive Treg	FZD8	4.3884	4.50975	0.973091	0.330508	6.33112	6.5062
158	Naive Treg	AC007342.4	4.32971	3.39577	1.27503	0.202299	6.24645	4.89906
159	Naive Treg	AC019080.5	4.30121	4.52245	0.951078	0.341565	6.20533	6.52452
160	Naive Treg	AC004232.1	4.24514	3.77485	1.12459	0.260764	6.12445	5.44595
161	Naive Treg	AC007405.3	4.19274	7.64639	0.548329	0.583466	6.04884	11.0314
162	Naive Treg	AL445471.1	4.17567	4.87401	0.856722	0.391598	6.02422	7.0317
163	Naive Treg	AC079949.1	4.16546	3.59007	1.16027	0.245939	6.00948	5.17938
164	Naive Treg	KRT72	4.1321	2.99934	1.37767	0.168305	5.96136	4.32713
165	Naive Treg	KRT73-AS1	4.01685	2.75638	1.45729	0.145036	5.79509	3.97661
166	Naive Treg	HEY2	3.79273	2.4037	1.57787	0.114595	5.47176	3.46781
167	Naive Treg	SHC3	3.78212	3.15647	1.19821	0.230834	5.45644	4.55382
168	Naive Treg	AC027449.1	3.77929	3.57428	1.05736	0.29035	5.45236	5.1566
169	Naive Treg	ZNF727	3.77732	2.41497	1.56413	0.117787	5.44953	3.48407
170	Naive Treg	GNAI1	3.6686	2.58627	1.41849	0.156046	5.29268	3.73119
171	Naive Treg	GP9	3.49693	2.00937	1.74031	0.0818038	5.045	2.8989
172	Naive Treg	SMARCA1	3.47737	1.64501	2.11389	0.034525	5.01679	2.37325
173	Naive Treg	LINC01976	3.46219	2.98614	1.15942	0.246286	4.99488	4.30809
174	Naive Treg	TMEM132E	3.45029	2.40878	1.43238	0.152034	4.97772	3.47513
175	Naive Treg	AC068481.1	3.42045	2.22736	1.53565	0.124625	4.93466	3.21341
176	Naive Treg	ARHGEF16	3.36411	2.54843	1.32008	0.18681	4.85339	3.6766
177	Naive Treg	KRTAP12-3	3.31772	5.28369	0.627916	0.530059	4.78646	7.62276
178	Naive Treg	RNF144A-AS1	3.28174	2.13902	1.53423	0.124973	4.73456	3.08595
179	Naive Treg	AC099811.3	3.26094	3.41711	0.954299	0.339932	4.70455	4.92985
180	Naive Treg	AC011468.1	3.23412	2.08791	1.54898	0.121387	4.66585	3.01221
181	Naive Treg	CRYGN	3.23155	2.04369	1.58123	0.113826	4.66214	2.94843
182	Naive Treg	ARHGAP32	3.08523	1.52023	2.02945	0.0424121	4.45105	2.19322
183	Naive Treg	AC011451.3	3.05696	2.78966	1.09582	0.273158	4.41026	4.02463
184	Naive Treg	TNFRSF10C	3.04169	2.24403	1.35545	0.175273	4.38822	3.23746
185	Naive Treg	GNB3	3.01855	2.43126	1.24156	0.214399	4.35485	3.50757
186	Naive Treg	PIGY-DT	3.01718	1.66711	1.80983	0.0703224	4.35287	2.40513
187	Naive Treg	AC092667.1	3.00742	2.59746	1.15783	0.246932	4.3388	3.74734
188	Naive Treg	SCML2	2.98598	1.58142	1.88816	0.0590042	4.30786	2.28151
189	Naive Treg	TXNRD3	2.98457	1.48812	2.0056	0.0448985	4.30583	2.1469
190	Naive Treg	AL136368.1	2.98195	2.63119	1.13331	0.257085	4.30205	3.79601
191	Naive Treg	REG4	2.971	1.4515	2.04684	0.0406739	4.28624	2.09408
192	Naive Treg	LINC02484	2.96931	5.59469	0.530738	0.5956	4.28382	8.07144
193	Naive Treg	KRT73	2.95096	1.65812	1.77971	0.0751242	4.25734	2.39216
194	Naive Treg	TMEM220-AS1	2.94963	2.10138	1.40366	0.160419	4.25542	3.03165
195	Naive Treg	DEPDC7	2.90136	2.14462	1.35286	0.176102	4.18578	3.09403
196	Naive Treg	AP000547.3	2.8989	2.07917	1.39426	0.16324	4.18223	2.99961
197	Naive Treg	MIR663AHG	2.84158	2.3279	1.22067	0.222213	4.09954	3.35844
198	Naive Treg	ISM1	2.82936	1.4574	1.94137	0.0522131	4.0819	2.10259
199	Naive Treg	EDA	2.7956	1.00991	2.76815	0.00563748	4.03319	1.457	v
200	Naive Treg	AL360294.1	2.7837	3.04423	0.914419	0.360497	4.01603	4.3919
201	Naive Treg	RNF175	2.7641	1.12261	2.46222	0.0138079	3.98776	1.61958
202	Naive Treg	AC026150.1	2.76095	3.24927	0.849712	0.395485	3.9832	4.68771
203	Naive Treg	ALOXE3	2.75374	1.93092	1.42613	0.15383	3.97281	2.78572
204	Naive Treg	AL359922.2	2.71603	1.84372	1.47313	0.140717	3.9184	2.65992
205	Naive Treg	AC027031.2	2.71396	1.75111	1.54985	0.121177	3.91542	2.52632
206	Naive Treg	PCOLCE-AS1	2.69962	1.74036	1.55118	0.120858	3.89472	2.51081
207	Naive Treg	LINC01624	2.69592	1.2101	2.22785	0.0258904	3.88939	1.74581
208	Naive Treg	CNN3	2.68045	1.38428	1.93635	0.0528247	3.86707	1.99709
209	Naive Treg	TSPAN6	2.67561	1.56177	1.71319	0.0866784	3.86008	2.25316
210	Naive Treg	PLPP7	2.67502	2.1196	1.26204	0.206935	3.85924	3.05794
211	Naive Treg	AC006116.10	2.66793	2.08015	1.28256	0.199646	3.84901	3.00103
212	Naive Treg	PCSK5	2.66284	1.02755	2.59146	0.00955701	3.84167	1.48244	v
213	Naive Treg	AC018809.1	2.65209	2.62954	1.00858	0.313178	3.82616	3.79362
214	Naive Treg	RBM11	2.65184	1.20334	2.20374	0.0275429	3.82579	1.73605
215	Naive Treg	AC115102.1	2.65116	2.15011	1.23303	0.217564	3.82481	3.10196
216	Naive Treg	LCN10	2.63899	1.35887	1.94205	0.052131	3.80726	1.96043
217	Naive Treg	AC140847.2	2.61624	1.88729	1.38624	0.165673	3.77444	2.72279
218	Naive Treg	RANBP17	2.61446	1.76489	1.48137	0.138508	3.77187	2.5462
219	Naive Treg	FLT4	2.6143	1.62689	1.60693	0.10807	3.77163	2.3471
220	Naive Treg	NOG	2.59754	0.935869	2.77553	0.00551111	3.74745	1.35017	v
221	Naive Treg	AL033523.1	2.5817	2.25359	1.1456	0.251962	3.72461	3.25124
222	Naive Treg	NT5C1A	2.57818	1.73821	1.48324	0.138011	3.71953	2.50771
223	Naive Treg	AC107464.1	2.56912	4.09862	0.626824	0.530774	3.70645	5.91306
224	Naive Treg	AL355482.2	2.55928	2.00055	1.27929	0.200795	3.69226	2.88618
225	Naive Treg	AC004908.1	2.52504	1.83577	1.37546	0.168988	3.64286	2.64846
226	Naive Treg	AC068643.1	2.50756	1.61415	1.55348	0.120308	3.61764	2.32873
227	Naive Treg	AC053503.2	2.50349	1.8687	1.33969	0.180346	3.61177	2.69597
228	Naive Treg	KLRC2	2.50347	2.42425	1.03268	0.301754	3.61175	3.49745
229	Naive Treg	GOLGA8M.1	2.49921	2.05595	1.2156	0.224137	3.60559	2.9661
230	Naive Treg	MMP28	2.48076	1.06656	2.32595	0.020021	3.57899	1.53872
231	Naive Treg	AC011500.3	2.47676	1.59557	1.55227	0.120598	3.57321	2.30192
232	Naive Treg	DCBLD2	2.44435	1.303	1.87594	0.060663	3.52645	1.87983
233	Naive Treg	TRO	2.43189	2.14544	1.13352	0.256997	3.50847	3.09521
234	Naive Treg	ANGPTL5	2.428	1.56748	1.54898	0.121386	3.50286	2.26139
235	Naive Treg	WNT7A	2.39719	1.70283	1.40777	0.159199	3.45842	2.45666
236	Naive Treg	AL158136.1	2.37853	1.68517	1.41145	0.158112	3.43149	2.43118
237	Naive Treg	DBNDD1	2.37777	1.21486	1.95723	0.0503206	3.43039	1.75268
238	Naive Treg	AL731553.1	2.37048	1.48895	1.59204	0.111375	3.41987	2.14811
239	Naive Treg	MIR3936HG	2.34668	1.38878	1.68975	0.0910761	3.38555	2.00358
240	Naive Treg	SYT16	2.33975	2.16131	1.08256	0.279003	3.37554	3.11811
241	Naive Treg	RASGRF2-AS1	2.33798	1.703	1.37286	0.169795	3.37299	2.45691
242	Naive Treg	AC096861.2	2.33184	1.98531	1.17455	0.240175	3.36413	2.86419
243	Naive Treg	APBA2	2.30877	1.23882	1.86368	0.062366	3.33086	1.78724
244	Naive Treg	TRBV7-1	2.30129	1.50207	1.53208	0.125503	3.32006	2.16703
245	Naive Treg	AL136162.1	2.30068	1.25376	1.83502	0.0665024	3.31919	1.8088
246	Naive Treg	AL356317.2	2.29198	1.61747	1.41702	0.156477	3.30663	2.33351
247	Naive Treg	UBE2E2	2.28944	0.898491	2.5481	0.0108313	3.30297	1.29625
248	Naive Treg	PRRT1	2.28143	1.52517	1.49585	0.134693	3.29141	2.20036
249	Naive Treg	DMKN	2.27951	1.1507	1.98097	0.0475944	3.28863	1.66011
250	Naive Treg	IGF1R	2.27137	1.09961	2.06561	0.0388656	3.27689	1.58641
251	Naive Treg	CPEB1	2.26536	1.42811	1.58627	0.112678	3.26823	2.06032
252	Naive Treg	AFF3	2.25272	0.979064	2.30089	0.0213978	3.24999	1.41249
253	Naive Treg	LINC00612	2.2503	1.70904	1.31671	0.187937	3.2465	2.46562
254	Naive Treg	KDF1	2.24888	1.36976	1.6418	0.100632	3.24444	1.97615
255	Naive Treg	AK5	2.24474	0.688071	3.26236	0.00110487	3.23847	0.992676	v
256	Naive Treg	SLITRK5	2.23924	1.59944	1.40001	0.16151	3.23054	2.30751
257	Naive Treg	P3H3	2.23709	1.36939	1.63364	0.102335	3.22744	1.97562
258	Naive Treg	AC010336.5	2.23635	1.33891	1.67028	0.094864	3.22637	1.93164
259	Naive Treg	SLC25A27	2.23279	1.26352	1.76712	0.0772087	3.22123	1.82287
260	Naive Treg	CA6	2.22975	1.60663	1.38784	0.165185	3.21685	2.31788
261	Naive Treg	AC005165.1	2.20811	1.52007	1.45264	0.146324	3.18562	2.19299
262	Naive Treg	CARD10	2.20693	1.79903	1.22674	0.219922	3.18393	2.59545
263	Naive Treg	EDAR	2.19918	1.32601	1.6585	0.097217	3.17275	1.91303
264	Naive Treg	LINC02256	2.18556	1.15833	1.88682	0.0591851	3.1531	1.67112
265	Naive Treg	LY86-AS1	2.18494	1.47887	1.47744	0.139559	3.15221	2.13357
266	Naive Treg	MAJIN	2.18403	1.48143	1.47427	0.140409	3.15089	2.13726
267	Naive Treg	FAM160A1-DT	2.17912	1.83707	1.18619	0.235546	3.14381	2.65034
268	Naive Treg	TMEM220	2.17634	1.07878	2.01741	0.0436525	3.1398	1.55635
269	Naive Treg	HSD17B14	2.17296	0.884222	2.45748	0.0139915	3.13492	1.27566
270	Naive Treg	AP000820.2	2.16523	1.48798	1.45515	0.145628	3.12377	2.1467
271	Naive Treg	SCML1	2.13999	0.933925	2.29139	0.0219406	3.08735	1.34737
272	Naive Treg	AC073578.1	2.13949	1.6071	1.33127	0.1831	3.08663	2.31856
273	Naive Treg	CALCRL	2.13809	1.91276	1.1178	0.26365	3.08461	2.75952
274	Naive Treg	ZNF629	2.13274	1.20573	1.76884	0.0769213	3.0769	1.7395
275	Naive Treg	LINC02572	2.12849	1.35171	1.57467	0.115332	3.07076	1.9501
276	Naive Treg	SPINK2	2.12739	1.10496	1.9253	0.0541918	3.06917	1.59412
277	Naive Treg	DCHS1	2.12615	1.30276	1.63203	0.102673	3.06739	1.87949
278	Naive Treg	ST6GALNAC3	2.12347	0.978177	2.17085	0.0299429	3.06352	1.41121
279	Naive Treg	PLSCR2	2.1208	1.36336	1.55557	0.119811	3.05967	1.96692
280	Naive Treg	NRCAM	2.11853	1.19673	1.77026	0.0766844	3.05639	1.72652
281	Naive Treg	NBEA	2.10791	1.09373	1.92726	0.0539475	3.04107	1.57792
282	Naive Treg	TPD52L1	2.1022	1.17186	1.7939	0.0728289	3.03283	1.69064
283	Naive Treg	AC004943.3	2.10214	2.71771	0.773496	0.439229	3.03274	3.92082
284	Naive Treg	NUPR2	2.09458	1.26123	1.66075	0.0967643	3.02185	1.81957
285	Naive Treg	SLC22A17	2.08767	1.19217	1.75115	0.0799209	3.01187	1.71994
286	Naive Treg	SYDE2	2.08403	1.30996	1.59091	0.111629	3.00662	1.88987
287	Naive Treg	IER3-AS1	2.07835	1.54828	1.34236	0.179478	2.99843	2.23369
288	Naive Treg	RNF144A	2.0706	1.07799	1.92079	0.0547578	2.98724	1.55521
289	Naive Treg	CDCP1	2.06819	0.938244	2.20432	0.0275016	2.98377	1.3536
290	Naive Treg	FSIP2-AS1	2.0617	1.34422	1.53375	0.125091	2.9744	1.9393
291	Naive Treg	CLDN1	2.05591	1.43596	1.43173	0.152222	2.96604	2.07166
292	Naive Treg	AC139491.4	2.05362	1.47418	1.39305	0.163604	2.96274	2.1268
293	Naive Treg	AC090164.5	2.04403	1.40956	1.45012	0.147026	2.94891	2.03356
294	Naive Treg	ZNF285	2.04276	1.19146	1.7145	0.0864373	2.94709	1.71892
295	Naive Treg	AC133961.1	2.03674	1.80235	1.13005	0.258456	2.9384	2.60024
296	Naive Treg	SLC13A4	2.03411	1.60965	1.2637	0.206337	2.93461	2.32223
297	Naive Treg	KRT2	2.01431	1.28291	1.57011	0.116389	2.90604	1.85085
298	Naive Treg	AC011092.2	2.00279	3.032	0.660553	0.508899	2.88942	4.37425
299	Naive Treg	TERT	1.99924	1.29649	1.54204	0.123063	2.88429	1.87043
300	Naive Treg	LINC02295	1.99915	0.973888	2.05276	0.0400963	2.88417	1.40502
301	Naive Treg	AC099661.1	1.99844	1.40771	1.41964	0.155711	2.88314	2.03089
302	Naive Treg	KCNQ5	1.99796	1.00674	1.98459	0.0471902	2.88245	1.45241
303	Naive Treg	COLEC11	1.99089	1.37889	1.44384	0.148784	2.87225	1.98931
304	Naive Treg	LINC00960	1.98942	1.19664	1.66251	0.0964099	2.87013	1.72638
305	Naive Treg	GPR62	1.98787	1.3938	1.42622	0.153804	2.86789	2.01083
306	Naive Treg	PRELID3A	1.98554	1.19739	1.65822	0.0972731	2.86452	1.72747
307	Naive Treg	AL161729.1	1.98368	1.20926	1.6404	0.100922	2.86184	1.7446
308	Naive Treg	MAGI2	1.97917	1.15129	1.71909	0.0855987	2.85534	1.66096
309	Naive Treg	BEND5	1.97413	1.05648	1.86858	0.0616814	2.84806	1.52419
310	Naive Treg	AC140725.1	1.97228	1.29794	1.51956	0.128623	2.84541	1.87252
311	Naive Treg	TCEA3	1.97072	0.865927	2.27585	0.0228547	2.84315	1.24927
312	Naive Treg	C11orf74	1.95706	1.01193	1.93399	0.0531142	2.82344	1.4599
313	Naive Treg	AL158151.1	1.95508	0.948531	2.06116	0.0392874	2.82058	1.36844
314	Naive Treg	LINC02739	1.95158	1.52598	1.2789	0.200931	2.81553	2.20152
315	Naive Treg	LINC01725	1.94745	1.08891	1.78844	0.0737047	2.80958	1.57097
316	Naive Treg	ZSWIM5	1.94254	1.08418	1.79172	0.0731783	2.80249	1.56413
317	Naive Treg	CISTR	1.93065	1.89941	1.01644	0.309418	2.78534	2.74028
318	Naive Treg	PADI4	1.92881	0.918639	2.09964	0.0357604	2.78269	1.32532
319	Naive Treg	MPP2	1.9257	1.15266	1.67065	0.09479	2.77819	1.66294
320	Naive Treg	ZNF667-AS1	1.92556	0.964792	1.99583	0.0459527	2.77799	1.3919
321	Naive Treg	AL132709.8	1.92128	1.22032	1.5744	0.115394	2.77182	1.76055
322	Naive Treg	AC017074.1	1.92042	1.37905	1.39257	0.163749	2.77059	1.98955
323	Naive Treg	PPP4R4	1.91733	1.69631	1.13029	0.258353	2.76612	2.44726
324	Naive Treg	AC012313.5	1.91483	1.68534	1.13617	0.255886	2.76251	2.43143
325	Naive Treg	ACVR1C	1.89751	0.948837	1.99983	0.045519	2.73753	1.36888
326	Naive Treg	KLC3	1.89599	1.55638	1.2182	0.223146	2.73533	2.24538
327	Naive Treg	PACRG	1.8864	0.955239	1.9748	0.0482911	2.72151	1.37812
328	Naive Treg	FXYD2	1.88169	0.309952	6.07091	1.27187e-09	2.71471	0.447167	v
329	Naive Treg	PRXL2A	1.88015	1.05735	1.77818	0.0753748	2.71248	1.52543
330	Naive Treg	AL161644.1	1.87932	1.50431	1.24929	0.211558	2.71129	2.17026
331	Naive Treg	RAI2	1.86941	1.12074	1.66802	0.0953127	2.69698	1.61688
332	Naive Treg	FAM153B	1.86828	1.01401	1.84247	0.0654065	2.69536	1.46291
333	Naive Treg	CDS1	1.86711	1.42513	1.31014	0.190149	2.69368	2.05603
334	Naive Treg	ZNF536	1.86521	1.06397	1.75306	0.0795923	2.69092	1.53499
335	Naive Treg	AIF1	1.85826	0.355103	5.23302	1.66764e-07	2.6809	0.512305	v
336	Naive Treg	AC073115.2	1.85253	1.05861	1.74996	0.0801249	2.67264	1.52725
337	Naive Treg	MAG	1.85186	1.96912	0.940452	0.346986	2.67167	2.84083
338	Naive Treg	PBX1	1.85043	1.22099	1.51551	0.129643	2.66961	1.76152
339	Naive Treg	EXPH5	1.84909	1.19703	1.54473	0.122412	2.66767	1.72695
340	Naive Treg	AL132655.2	1.84687	1.21687	1.51772	0.129086	2.66446	1.75558
341	Naive Treg	LINC01825	1.84667	1.01887	1.81248	0.0699119	2.66419	1.46991
342	Naive Treg	AL122020.2	1.84202	1.56152	1.17963	0.238146	2.65748	2.2528
343	Naive Treg	ZNF229	1.83882	0.988346	1.8605	0.0628142	2.65286	1.42588
344	Naive Treg	TRBV12-1	1.83662	1.27515	1.44032	0.149777	2.64968	1.83965
345	Naive Treg	AKAP6	1.83515	1.26394	1.45192	0.146523	2.64756	1.82348
346	Naive Treg	F2RL1	1.83357	0.988524	1.85485	0.0636172	2.64528	1.42614
347	Naive Treg	ZNF667	1.83273	1.35546	1.35211	0.17634	2.64407	1.95551
348	Naive Treg	RBMS3-AS2	1.83263	1.56586	1.17037	0.241853	2.64393	2.25906
349	Naive Treg	LAMC3	1.83139	0.984199	1.86079	0.0627734	2.64214	1.4199
350	Naive Treg	ADAMTS10	1.83123	0.878753	2.0839	0.0371691	2.64191	1.26777
351	Naive Treg	ZNRF3	1.82961	1.29489	1.41295	0.15767	2.63957	1.86813
352	Naive Treg	AC073115.1	1.82818	1.04147	1.75539	0.0791928	2.6375	1.50252
353	Naive Treg	ZNF415	1.82786	1.06666	1.71363	0.086597	2.63704	1.53887
354	Naive Treg	AC022784.1	1.8261	1.10322	1.65524	0.0978757	2.6345	1.59161
355	Naive Treg	AL356804.1	1.81896	1.29671	1.40275	0.160692	2.62421	1.87076
356	Naive Treg	LINC02284	1.81427	1.55405	1.16745	0.243028	2.61744	2.24201
357	Naive Treg	ARSJ	1.81286	1.2327	1.47064	0.141389	2.61541	1.77842
358	Naive Treg	ZFYVE9	1.81187	0.938775	1.93003	0.0536026	2.61397	1.35437
359	Naive Treg	WWC3-AS1	1.80745	1.33389	1.35502	0.17541	2.6076	1.9244
360	Naive Treg	AL662884.3	1.8012	1.04203	1.72855	0.0838897	2.59858	1.50333
361	Naive Treg	MID1	1.78863	1.81482	0.98557	0.324344	2.58045	2.61823
362	Naive Treg	OR2H2	1.78636	1.5538	1.14967	0.250279	2.57718	2.24166
363	Naive Treg	ECRG4	1.77977	1.26106	1.41132	0.158149	2.56766	1.81933
364	Naive Treg	TSBP1-AS1	1.77899	1.73954	1.02267	0.306462	2.56654	2.50963
365	Naive Treg	TMIGD2	1.77861	0.630626	2.82038	0.00479665	2.56599	0.909802	v
366	Naive Treg	AP3B2	1.77852	0.82631	2.15237	0.0313686	2.56586	1.19211
367	Naive Treg	FCER1G	1.77727	0.302695	5.8715	4.3186e-09	2.56406	0.436696	v
368	Naive Treg	SH3RF3	1.77543	0.823898	2.15491	0.0311689	2.5614	1.18863
369	Naive Treg	LRP6	1.77115	1.23675	1.4321	0.152116	2.55523	1.78425
370	Naive Treg	EPHA1	1.76951	0.962332	1.83877	0.0659483	2.55287	1.38835
371	Naive Treg	MIR181A2HG	1.76847	1.08662	1.62749	0.103633	2.55136	1.56766
372	Naive Treg	CLDN5	1.76725	0.657642	2.68725	0.00720426	2.5496	0.948777	v
373	Naive Treg	LINC01023	1.76725	1.05578	1.67388	0.0941547	2.5496	1.52317
374	Naive Treg	TMEM30B	1.75976	0.854674	2.05898	0.0394957	2.5388	1.23303
375	Naive Treg	AC005580.1	1.7559	1.32931	1.32091	0.186531	2.53323	1.91779
376	Naive Treg	AC026412.3	1.75027	1.20542	1.45199	0.146503	2.5251	1.73906
377	Naive Treg	SPTLC3	1.7475	1.51379	1.15439	0.24834	2.52111	2.18393
378	Naive Treg	AL136115.1	1.74619	2.95707	0.590514	0.554846	2.51922	4.26616
379	Naive Treg	AC007342.5	1.74195	1.21287	1.43622	0.15094	2.5131	1.7498
380	Naive Treg	RBMS3	1.74094	0.887672	1.96124	0.0498513	2.51164	1.28064
381	Naive Treg	AL590009.1	1.74053	1.1972	1.45383	0.145994	2.51105	1.7272
382	Naive Treg	AC024475.1	1.73841	1.09726	1.58432	0.113121	2.508	1.58301
383	Naive Treg	AL132657.1	1.7336	1.11996	1.54791	0.121644	2.50106	1.61576
384	Naive Treg	ARHGAP5-AS1	1.73329	0.94138	1.84122	0.0655889	2.50061	1.35812
385	Naive Treg	AC006115.2	1.73223	1.01319	1.70968	0.0873254	2.49908	1.46172
386	Naive Treg	AC138649.1	1.73079	1.12302	1.54118	0.123272	2.497	1.62018
387	Naive Treg	ROBO3	1.73043	0.802895	2.15525	0.0311427	2.49649	1.15833
388	Naive Treg	AL132996.1	1.73037	1.44422	1.19814	0.230862	2.4964	2.08356
389	Naive Treg	AC107294.2	1.72934	1.62629	1.06337	0.287616	2.49491	2.34624
390	Naive Treg	LINC01336	1.72531	0.966217	1.78564	0.0741583	2.4891	1.39396
391	Naive Treg	AC004908.3	1.7246	1.14622	1.5046	0.132427	2.48807	1.65364
392	Naive Treg	AL603783.1	1.72346	1.21534	1.41808	0.156166	2.48642	1.75337
393	Naive Treg	AC093575.1	1.71793	1.26533	1.3577	0.17456	2.47845	1.82548
394	Naive Treg	ZNF135	1.71601	0.801271	2.14161	0.032225	2.47568	1.15599
395	Naive Treg	HEMGN	1.71269	0.859566	1.99251	0.0463154	2.47089	1.24009
396	Naive Treg	PPIAL4G	1.70543	0.820091	2.07956	0.0375657	2.46042	1.18314
397	Naive Treg	C11orf45	1.70232	1.20198	1.41627	0.156698	2.45593	1.73409
398	Naive Treg	AC095057.2	1.69941	1.23144	1.38002	0.167581	2.45173	1.77659
399	Naive Treg	ZNF467	1.69706	0.800685	2.11951	0.0340474	2.44834	1.15514
400	Naive Treg	AC003086.1	1.69272	1.00749	1.68014	0.0929293	2.44208	1.45349
401	Naive Treg	TMEM45B	1.69212	0.842724	2.00792	0.0446523	2.44121	1.21579
402	Naive Treg	OCA2	1.69137	1.84194	0.918259	0.358483	2.44014	2.65735
403	Naive Treg	CALHM6	1.68924	0.688803	2.45242	0.0141897	2.43705	0.993732
404	Naive Treg	AL136295.6	1.68845	1.23472	1.36748	0.171476	2.43592	1.78133
405	Naive Treg	GPC2	1.68608	0.81922	2.05815	0.0395754	2.4325	1.18189
406	Naive Treg	AC000085.1	1.68399	1.48798	1.13173	0.257748	2.42949	2.1467
407	Naive Treg	PECAM1	1.68383	0.80698	2.08658	0.0369264	2.42925	1.16423
408	Naive Treg	AC068234.2	1.67608	1.74216	0.962072	0.336013	2.41807	2.5134
409	Naive Treg	AC090204.1	1.6682	0.846256	1.97127	0.0486935	2.4067	1.22089
410	Naive Treg	KCNJ12	1.66372	1.33339	1.24774	0.212126	2.40025	1.92367
411	Naive Treg	MID1IP1-AS1	1.65832	1.34149	1.23617	0.216394	2.39245	1.93536
412	Naive Treg	PLAG1	1.64804	0.878876	1.87517	0.0607698	2.37762	1.26795
413	Naive Treg	TEX46	1.64707	1.07884	1.52671	0.126834	2.37622	1.55644
414	Naive Treg	MOCS1	1.64421	1.26168	1.30319	0.192509	2.37209	1.82021
415	Naive Treg	AC009812.1	1.63862	0.830198	1.97378	0.0484072	2.36404	1.19772
416	Naive Treg	THNSL2	1.63706	0.866457	1.88937	0.0588423	2.36177	1.25003
417	Naive Treg	C17orf113	1.62536	1.37046	1.186	0.235624	2.3449	1.97715
418	Naive Treg	NYAP1	1.62361	1.06619	1.52282	0.127803	2.34237	1.53818
419	Naive Treg	FAM153C	1.62333	1.16384	1.3948	0.163075	2.34197	1.67907
420	Naive Treg	LINC02575	1.62236	0.969914	1.67269	0.0943892	2.34057	1.39929
421	Naive Treg	SUGCT	1.62172	1.06788	1.51864	0.128852	2.33965	1.54062
422	Naive Treg	WNT8B	1.62118	1.25638	1.29036	0.196926	2.33887	1.81257
423	Naive Treg	AP001059.1	1.6211	1.27646	1.27	0.204085	2.33875	1.84154
424	Naive Treg	SLC6A13	1.61864	1.29937	1.24571	0.212871	2.33521	1.8746
425	Naive Treg	RRAGD	1.61634	0.827692	1.95282	0.0508406	2.33188	1.19411
426	Naive Treg	FUT1	1.61496	1.05175	1.5355	0.124661	2.3299	1.51736
427	Naive Treg	LYPLAL1-DT	1.61387	0.991195	1.62821	0.10348	2.32833	1.42999
428	Naive Treg	AL031280.1	1.6095	1.16093	1.38639	0.165626	2.32202	1.67486
429	Naive Treg	MAP7D2	1.60624	0.979813	1.63934	0.101143	2.31732	1.41357
430	Naive Treg	ZPBP	1.60375	0.977357	1.6409	0.100817	2.31372	1.41003
431	Naive Treg	TCEAL2	1.60291	1.01416	1.58052	0.113988	2.31251	1.46313
432	Naive Treg	ARHGEF17	1.59661	1.02703	1.55459	0.120043	2.30342	1.48169
433	Naive Treg	AC022182.1	1.59155	1.14894	1.38524	0.165978	2.29613	1.65756
434	Naive Treg	AC022113.2	1.59067	1.21246	1.31194	0.189541	2.29485	1.7492
435	Naive Treg	IDO1	1.58926	2.59986	0.611288	0.541009	2.29282	3.75081
436	Naive Treg	AL354733.1	1.58614	1.18659	1.33672	0.181314	2.28832	1.71189
437	Naive Treg	DHRS3	1.58568	0.628854	2.52153	0.0116845	2.28765	0.907245
438	Naive Treg	SPTSSB	1.58276	1.13698	1.39207	0.163901	2.28344	1.64031
439	Naive Treg	AP000753.2	1.57253	1.4717	1.06852	0.285288	2.26868	2.12321
440	Naive Treg	NRG2	1.56376	0.783035	1.99706	0.0458191	2.25603	1.12968
441	Naive Treg	EFNA1	1.56074	0.834583	1.87008	0.0614724	2.25167	1.20405
442	Naive Treg	MYZAP	1.55922	1.01788	1.53183	0.125564	2.24948	1.46849
443	Naive Treg	KCNJ10	1.55563	1.18675	1.31083	0.189917	2.24429	1.71212
444	Naive Treg	RIN1	1.55197	0.833827	1.86126	0.0627068	2.23902	1.20296
445	Naive Treg	PRKN	1.54784	0.810391	1.90999	0.056135	2.23305	1.16915
446	Naive Treg	AC067930.1	1.54505	1.34197	1.15133	0.249598	2.22903	1.93606
447	Naive Treg	NECTIN3-AS1	1.54192	0.997365	1.54599	0.122107	2.22452	1.43889
448	Naive Treg	MMP11	1.53461	0.923824	1.66115	0.0966832	2.21397	1.3328
449	Naive Treg	GP5	1.53411	0.794572	1.93073	0.0535162	2.21325	1.14632
450	Naive Treg	AC090948.2	1.53271	1.15689	1.32486	0.185218	2.21124	1.66904
451	Naive Treg	EBF4	1.5283	0.882626	1.73154	0.0833557	2.20487	1.27336
452	Naive Treg	PARVA	1.52787	0.880812	1.73461	0.0828097	2.20425	1.27074
453	Naive Treg	ZDHHC15	1.5268	1.12927	1.35202	0.17637	2.2027	1.6292
454	Naive Treg	GPR160	1.52613	0.824201	1.85164	0.0640769	2.20174	1.18907
455	Naive Treg	LINC00173	1.52595	0.824204	1.85142	0.0641091	2.20148	1.18907
456	Naive Treg	ZBTB20-AS4	1.52518	0.898906	1.69671	0.0897513	2.20037	1.29685
457	Naive Treg	HTR6	1.52507	1.36346	1.11853	0.263341	2.20021	1.96706
458	Naive Treg	IGHV2-70	1.52441	0.876002	1.74019	0.0818252	2.19926	1.2638
459	Naive Treg	AC108479.3	1.51909	1.04176	1.4582	0.144786	2.19159	1.50294
460	Naive Treg	RSPO4	1.51638	0.982677	1.54312	0.122803	2.18768	1.4177
461	Naive Treg	KCNJ2	1.51497	1.02684	1.47538	0.140111	2.18565	1.48141
462	Naive Treg	RNF130	1.51248	0.603807	2.50491	0.0122482	2.18205	0.871109
463	Naive Treg	KCNE1	1.50994	1.15711	1.30493	0.191917	2.17839	1.66935
464	Naive Treg	AC022113.1	1.50957	1.04616	1.44296	0.149032	2.17785	1.50929
465	Naive Treg	IGKV2-24	1.50757	1.62491	0.927789	0.353517	2.17497	2.34425
466	Naive Treg	CACHD1	1.50685	0.899009	1.67612	0.0937148	2.17392	1.297
467	Naive Treg	FCRL1	1.50664	0.569072	2.64754	0.00810788	2.17363	0.820997	v
468	Naive Treg	FOCAD-AS1	1.50407	1.58401	0.94953	0.342351	2.16991	2.28525
469	Naive Treg	SLC40A1	1.50363	0.553848	2.71487	0.00663012	2.16927	0.799033	v
470	Naive Treg	AC005064.1	1.50293	1.18485	1.26846	0.204633	2.16828	1.70937
471	Naive Treg	AC021851.2	1.50021	1.22272	1.22695	0.219842	2.16435	1.76401
472	Naive Treg	AL008628.1	1.4976	1.12714	1.32867	0.183958	2.16057	1.62612
473	Naive Treg	SLC9C2	1.49709	1.15073	1.30099	0.193262	2.15984	1.66015
474	Naive Treg	GP1BB	1.49637	1.23213	1.21446	0.224571	2.15881	1.77758
475	Naive Treg	SLIT2	1.49613	1.49933	0.99787	0.318342	2.15846	2.16307
476	Naive Treg	AC115618.2	1.49301	1.50484	0.992134	0.321132	2.15395	2.17103
477	Naive Treg	AC083870.1	1.49091	0.80252	1.85779	0.0631993	2.15093	1.15779
478	Naive Treg	AL450384.1	1.49056	1.41979	1.04985	0.293789	2.15042	2.04832
479	Naive Treg	LINC00402	1.48911	0.473066	3.14778	0.00164514	2.14833	0.68249	v
480	Naive Treg	ASIC1	1.48004	0.848891	1.7435	0.0812458	2.13525	1.22469
481	Naive Treg	TRAJ54	1.47352	1.39053	1.05968	0.28929	2.12584	2.00611
482	Naive Treg	CEACAM4	1.47344	0.540471	2.72621	0.00640658	2.12572	0.779735	v
483	Naive Treg	LY86	1.47243	0.606682	2.42703	0.0152231	2.12427	0.875258
484	Naive Treg	SERPINB6	1.4675	0.607742	2.41468	0.0157489	2.11716	0.876787
485	Naive Treg	IBA57-DT	1.46617	2.68547	0.545966	0.585089	2.11524	3.87431
486	Naive Treg	AC107884.1	1.46293	0.823625	1.77621	0.075698	2.11056	1.18824
487	Naive Treg	JAM3	1.46066	0.96684	1.51076	0.13085	2.10729	1.39486
488	Naive Treg	NKILA	1.4588	0.945106	1.54353	0.122703	2.1046	1.3635
489	Naive Treg	GMPR	1.45816	0.9575	1.52288	0.127788	2.10368	1.38138
490	Naive Treg	AC022182.2	1.45547	0.636589	2.28636	0.0222329	2.0998	0.918403
491	Naive Treg	AC093274.1	1.45333	1.1454	1.26884	0.204497	2.09671	1.65246
492	Naive Treg	DRICH1	1.4509	1.07451	1.35029	0.176924	2.0932	1.55019
493	Naive Treg	PDE4C	1.44993	1.68363	0.861192	0.389132	2.0918	2.42896
494	Naive Treg	ZNF177	1.44849	0.878943	1.64799	0.0993547	2.08973	1.26805
495	Naive Treg	PIANP	1.44413	1.0314	1.40017	0.161464	2.08343	1.48799
496	Naive Treg	FGF9	1.44409	0.905087	1.59553	0.110594	2.08338	1.30576
497	Naive Treg	DLL1	1.44281	1.04339	1.38281	0.166723	2.08154	1.5053
498	Naive Treg	KLHL29	1.44087	0.884105	1.62974	0.103156	2.07873	1.27549
499	Naive Treg	AL445645.1	1.43929	1.12244	1.28229	0.199742	2.07645	1.61934
500	Naive Treg	GSAP	1.43767	0.894651	1.60696	0.108063	2.07412	1.29071
501	Naive Treg	IL5	1.43517	1.16417	1.23279	0.217656	2.07051	1.67954
502	Naive Treg	PLXDC1	1.43087	0.574396	2.49108	0.0127354	2.06431	0.828679
503	Naive Treg	AC138956.2	1.43015	1.27139	1.12488	0.260641	2.06327	1.83422
504	Naive Treg	NPPA	1.42838	1.22544	1.16561	0.243773	2.06071	1.76793
505	Naive Treg	KLHL13	1.42783	0.920881	1.55051	0.12102	2.05992	1.32855
506	Naive Treg	LEF1-AS1	1.42585	0.603144	2.36403	0.0180775	2.05707	0.870153
507	Naive Treg	SLC22A23	1.42455	0.843169	1.68952	0.09112	2.05519	1.21644
508	Naive Treg	NR3C2	1.42392	0.88975	1.60036	0.10952	2.05428	1.28364
509	Naive Treg	AC129492.1	1.42368	0.728234	1.95497	0.0505862	2.05393	1.05062
510	Naive Treg	MANSC4	1.42204	0.918352	1.54847	0.121509	2.05157	1.3249
511	Naive Treg	EML5	1.41869	0.849453	1.67012	0.0948962	2.04673	1.2255
512	Naive Treg	ZC3H12B	1.41806	0.761057	1.86327	0.0624239	2.04582	1.09797
513	Naive Treg	ACKR2	1.41664	1.06954	1.32453	0.185326	2.04378	1.54302
514	Naive Treg	AC097467.3	1.41179	1.2792	1.10366	0.269743	2.03679	1.84549
515	Naive Treg	AL021707.2	1.41024	0.873698	1.6141	0.106505	2.03454	1.26048
516	Naive Treg	OR1F1	1.40553	1.0553	1.33187	0.182904	2.02775	1.52248
517	Naive Treg	MPIG6B	1.40178	1.04728	1.33849	0.180735	2.02234	1.5109
518	Naive Treg	AL163932.1	1.39849	0.986406	1.41776	0.156261	2.01759	1.42308
519	Naive Treg	LINC01281	1.39701	0.353002	3.95751	7.5734e-05	2.01546	0.509274	v
520	Naive Treg	ZNF491	1.39171	0.757766	1.8366	0.0662691	2.00782	1.09323
521	Naive Treg	AC087071.1	1.39041	0.671363	2.07102	0.0383566	2.00594	0.968572
522	Naive Treg	USP44	1.38876	0.687108	2.02117	0.0432626	2.00356	0.991287
523	Naive Treg	ZNF154	1.38327	0.79056	1.74973	0.080165	1.99563	1.14054
524	Naive Treg	NT5C1B	1.38305	0.926612	1.49258	0.135546	1.99531	1.33682
525	Naive Treg	FIGNL2	1.37898	0.995688	1.38495	0.166068	1.98944	1.43647
526	Naive Treg	AMN	1.37703	0.786803	1.75016	0.080091	1.98663	1.13512
527	Naive Treg	FCRLB	1.37651	0.863688	1.59376	0.110989	1.98589	1.24604
528	Naive Treg	C1orf115	1.37423	0.897552	1.53109	0.125747	1.9826	1.29489
529	Naive Treg	ZP3	1.37403	0.700742	1.96082	0.0499006	1.9823	1.01096
530	Naive Treg	SPATA6	1.36989	0.950473	1.44128	0.149507	1.97634	1.37124
531	Naive Treg	GOLGA8N	1.36736	0.886623	1.54222	0.123021	1.97269	1.27913
532	Naive Treg	ZNF516	1.36692	0.730811	1.87042	0.061426	1.97205	1.05434
533	Naive Treg	ACAP2-IT1	1.36691	1.17887	1.15951	0.24625	1.97203	1.70075
534	Naive Treg	MYO15B	1.36394	0.679234	2.00805	0.0446376	1.96775	0.979928
535	Naive Treg	AC139720.1	1.36327	0.537761	2.53509	0.0112418	1.96679	0.775824
536	Naive Treg	AP003306.2	1.36173	1.05839	1.2866	0.198234	1.96456	1.52694
537	Naive Treg	ZSCAN18	1.36081	0.460292	2.95641	0.0031124	1.96324	0.664061	v
538	Naive Treg	SLC24A2	1.35946	0.937736	1.44973	0.147134	1.96129	1.35287
539	Naive Treg	AC136475.8	1.35933	2.14365	0.63412	0.526003	1.9611	3.09263
540	Naive Treg	PLAC8	1.35854	0.390229	3.48138	0.000498839	1.95995	0.562982	v
541	Naive Treg	MAML3	1.35599	0.791456	1.71329	0.0866596	1.95628	1.14183
542	Naive Treg	NMNAT3	1.35543	0.700941	1.93372	0.053147	1.95547	1.01124
543	Naive Treg	KRT18	1.35495	0.578936	2.34042	0.019262	1.95479	0.835228
544	Naive Treg	FBXO3-DT	1.35235	1.29535	1.04401	0.296482	1.95103	1.86879
545	Naive Treg	AC022126.1	1.35052	1.35308	0.998105	0.318228	1.94839	1.95209
546	Naive Treg	RIMKLB	1.34459	0.853116	1.57609	0.115004	1.93984	1.23079
547	Naive Treg	ZNF32-AS3	1.3439	1.21596	1.10522	0.269065	1.93884	1.75426
548	Naive Treg	RAB20	1.33979	0.92893	1.44229	0.149221	1.9329	1.34016
549	Naive Treg	ARG1	1.33644	0.596185	2.24166	0.0249837	1.92808	0.860112
550	Naive Treg	CHRM3-AS2	1.33619	0.331516	4.03056	5.56451e-05	1.92772	0.478276	v
551	Naive Treg	ACTN1-AS1	1.33285	0.901151	1.47905	0.139127	1.92289	1.30009
552	Naive Treg	HIST2H3PS2	1.32816	0.817489	1.62468	0.104232	1.91612	1.17939
553	Naive Treg	PLEKHH2	1.32793	0.843471	1.57436	0.115404	1.91579	1.21687
554	Naive Treg	HYKK	1.32125	0.682177	1.93682	0.0527678	1.90616	0.984173
555	Naive Treg	EPHA1-AS1	1.32099	0.430998	3.06495	0.00217704	1.90578	0.621798	v
556	Naive Treg	RASGRF2	1.31834	0.757936	1.73938	0.0819676	1.90196	1.09347
557	Naive Treg	CDK5R1	1.31453	0.612836	2.14499	0.0319533	1.89646	0.884135
558	Naive Treg	LIPN	1.31355	0.732786	1.79254	0.0730461	1.89505	1.05719
559	Naive Treg	SORCS3	1.31308	0.806621	1.62788	0.103551	1.89437	1.16371
560	Naive Treg	AC002460.2	1.31261	1.21401	1.08122	0.279599	1.8937	1.75145
561	Naive Treg	RPS6KL1	1.31007	0.723089	1.81177	0.0700223	1.89003	1.0432
562	Naive Treg	CNGA1	1.30932	1.13215	1.1565	0.247477	1.88896	1.63334
563	Naive Treg	IRS1	1.30671	0.653274	2.00025	0.0454732	1.88519	0.942475
564	Naive Treg	AC118344.1	1.30659	1.22409	1.06739	0.285794	1.88501	1.76599
565	Naive Treg	AC097461.1	1.30356	1.38031	0.944393	0.344969	1.88063	1.99137
566	Naive Treg	ZFP2	1.30351	0.90245	1.44441	0.148623	1.88057	1.30196
567	Naive Treg	ZNF471	1.30265	0.681426	1.91165	0.055921	1.87932	0.983089
568	Naive Treg	PPP1R3C	1.30259	1.19193	1.09284	0.274465	1.87924	1.7196
569	Naive Treg	MID2	1.30197	0.831566	1.56568	0.117423	1.87834	1.1997
570	Naive Treg	GSTM3	1.30054	0.24924	5.218	1.80861e-07	1.87628	0.359577	v
571	Naive Treg	LINC01562	1.29775	1.17718	1.10243	0.270277	1.87226	1.69831
572	Naive Treg	AC025283.2	1.29737	0.758738	1.70991	0.0872823	1.87172	1.09463
573	Naive Treg	HID1	1.29717	0.70033	1.85223	0.0639924	1.87143	1.01036
574	Naive Treg	KLHL32	1.293	0.754506	1.7137	0.0865841	1.8654	1.08852
575	Naive Treg	FBP1	1.28892	0.546516	2.35843	0.0183524	1.85952	0.788456
576	Naive Treg	OXT	1.28587	0.672704	1.9115	0.0559407	1.85512	0.970507
577	Naive Treg	TNFRSF13C	1.28484	0.771456	1.66547	0.0958189	1.85363	1.11298
578	Naive Treg	SULT1B1	1.28427	0.613128	2.09462	0.0362052	1.85281	0.884557
579	Naive Treg	AC139491.1	1.28332	0.955679	1.34284	0.179324	1.85145	1.37875
580	Naive Treg	GTSCR1	1.28174	0.473389	2.70758	0.00677751	1.84916	0.682955	v
581	Naive Treg	RIPK4	1.27673	0.90553	1.40992	0.158562	1.84193	1.3064
582	Naive Treg	AC022966.2	1.27575	1.07919	1.18214	0.237151	1.84052	1.55694
583	Naive Treg	ACSM1	1.27567	0.892451	1.42941	0.152888	1.84041	1.28753
584	Naive Treg	AC008551.1	1.27428	0.706322	1.80411	0.0712146	1.8384	1.01901
585	Naive Treg	AC139792.1	1.27424	0.931628	1.36775	0.171389	1.83834	1.34405
586	Naive Treg	ARMCX2	1.26842	0.583514	2.17376	0.0297233	1.82994	0.841833
587	Naive Treg	LINC01703	1.26707	0.89655	1.41327	0.157576	1.82799	1.29345
588	Naive Treg	SPON1	1.26557	0.711202	1.77948	0.0751607	1.82583	1.02605
589	Naive Treg	ZCCHC12	1.2646	0.625149	2.02288	0.0430857	1.82443	0.9019
590	Naive Treg	OR4D1	1.26419	0.695447	1.81781	0.0690931	1.82384	1.00332
591	Naive Treg	FAM182A	1.26065	0.933817	1.35	0.177018	1.81873	1.34721
592	Naive Treg	AC099681.1	1.25601	0.991094	1.2673	0.20505	1.81204	1.42985
593	Naive Treg	HTT-AS	1.25461	1.33791	0.93774	0.348378	1.81002	1.93019
594	Naive Treg	CITED4	1.25413	0.402629	3.11484	0.00184046	1.80932	0.580871	v
595	Naive Treg	AC121338.2	1.2535	0.809093	1.54926	0.121319	1.80841	1.16728
596	Naive Treg	SUSD4	1.24981	0.962016	1.29916	0.193889	1.8031	1.3879
597	Naive Treg	PODXL2	1.24886	0.587346	2.12627	0.0334809	1.80172	0.847361
598	Naive Treg	AC093535.1	1.24676	0.8412	1.48212	0.138309	1.79869	1.21359
599	Naive Treg	PAH	1.24407	1.09069	1.14063	0.254026	1.79482	1.57354
600	Naive Treg	AC097639.1	1.24386	1.10235	1.12838	0.259161	1.79451	1.59035
601	Naive Treg	AC103563.7	1.24375	0.901135	1.38021	0.167522	1.79436	1.30006
602	Naive Treg	DEFB131B	1.24331	0.982058	1.26603	0.205504	1.79372	1.41681
603	Naive Treg	HMX2	1.24209	1.50213	0.826889	0.4083	1.79196	2.16711
604	Naive Treg	CRB3	1.24119	0.701734	1.76875	0.0769352	1.79067	1.01239
605	Naive Treg	KTN1-AS1	1.24081	0.736554	1.68462	0.0920626	1.79011	1.06262
606	Naive Treg	WWC2	1.24081	0.727858	1.70474	0.0882429	1.79011	1.05008
607	Naive Treg	PNMA6A	1.2399	0.704599	1.75972	0.0784548	1.7888	1.01652
608	Naive Treg	ALOX12B	1.23863	0.851371	1.45486	0.145707	1.78696	1.22827
609	Naive Treg	CHD7	1.23554	0.610483	2.02388	0.0429828	1.78251	0.880741
610	Naive Treg	ADAMTS17	1.23273	0.751626	1.64009	0.100987	1.77846	1.08437
611	Naive Treg	GPRC5B	1.23225	0.771627	1.59695	0.110277	1.77776	1.11322
612	Naive Treg	NPTXR	1.23026	0.82782	1.48614	0.137241	1.77489	1.19429
613	Naive Treg	AL591845.1	1.2286	0.944918	1.30022	0.193526	1.77249	1.36323
614	Naive Treg	SLC7A2	1.22786	0.982252	1.25005	0.211282	1.77143	1.41709
615	Naive Treg	PGAM2	1.22645	0.817353	1.50052	0.133481	1.7694	1.17919
616	Naive Treg	AL137784.2	1.22398	1.72969	0.707632	0.479174	1.76583	2.49541
617	Naive Treg	OBSCN-AS1	1.22396	0.845683	1.4473	0.147813	1.7658	1.22006
618	Naive Treg	AL121787.1	1.2216	0.763371	1.60028	0.109537	1.7624	1.10131
619	Naive Treg	TEC	1.21976	0.546384	2.23242	0.0255874	1.75974	0.788266
620	Naive Treg	KALRN	1.21921	0.684927	1.78006	0.0750662	1.75895	0.98814
621	Naive Treg	AC099332.2	1.21812	1.15335	1.05616	0.290897	1.75737	1.66393
622	Naive Treg	AC093227.3	1.21764	0.988851	1.23137	0.218183	1.75669	1.42661
623	Naive Treg	ARHGAP44	1.21738	0.755496	1.61136	0.107102	1.7563	1.08995
624	Naive Treg	SCGB3A1	1.21616	0.49175	2.47312	0.0133938	1.75455	0.709446
625	Naive Treg	CD244	1.21517	1.33512	0.910157	0.36274	1.75312	1.92618
626	Naive Treg	CALY	1.21443	0.759853	1.59825	0.109988	1.75205	1.09624
627	Naive Treg	VNN2	1.21334	0.751417	1.61474	0.106368	1.75048	1.08407
628	Naive Treg	FO393414.3	1.21244	0.877244	1.3821	0.166941	1.74918	1.2656
629	Naive Treg	AL132712.1	1.20995	1.21089	0.999227	0.317685	1.74559	1.74694
630	Naive Treg	LINC01088	1.20563	0.888562	1.35683	0.174836	1.73935	1.28192
631	Naive Treg	ITGA9-AS1	1.20558	0.846463	1.42426	0.154372	1.73928	1.22119
632	Naive Treg	AC113382.1	1.20347	0.998077	1.20579	0.227897	1.73625	1.43992
633	Naive Treg	ZNF582-AS1	1.20276	0.607081	1.98122	0.0475666	1.73522	0.875832
634	Naive Treg	AC015917.2	1.20032	0.785502	1.5281	0.126488	1.7317	1.13324
635	Naive Treg	RASSF6	1.19809	1.47526	0.812122	0.416722	1.72848	2.12835
636	Naive Treg	IQCJ-SCHIP1	1.19512	2.57075	0.464891	0.64201	1.72419	3.7088
637	Naive Treg	PNMA8B	1.19238	0.700402	1.70242	0.0886764	1.72024	1.01047
638	Naive Treg	AC015908.3	1.19061	1.00967	1.17921	0.238317	1.71768	1.45664
639	Naive Treg	AL353660.1	1.18957	0.768009	1.54889	0.121407	1.71618	1.108
640	Naive Treg	IGLV3-10	1.1874	0.853049	1.39194	0.163939	1.71305	1.23069
641	Naive Treg	ZNF844	1.18712	0.724462	1.63862	0.101293	1.71265	1.04518
642	Naive Treg	LINC01258	1.18693	1.07576	1.10334	0.269882	1.71238	1.552
643	Naive Treg	PRKX-AS1	1.18535	1.08483	1.09266	0.274542	1.7101	1.56508
644	Naive Treg	CRPPA	1.18396	1.02206	1.1584	0.246701	1.70809	1.47453
645	Naive Treg	AC011498.2	1.18223	1.01906	1.16012	0.246	1.7056	1.47019
646	Naive Treg	LURAP1	1.18096	0.831062	1.42102	0.15531	1.70376	1.19897
647	Naive Treg	TFPI	1.1799	1.38665	0.850899	0.394825	1.70224	2.00051
648	Naive Treg	AL450043.1	1.17882	1.22487	0.962403	0.335847	1.70067	1.76711
649	Naive Treg	TAF4B	1.17848	0.556666	2.11703	0.0342573	1.70018	0.803099
650	Naive Treg	PELI2	1.17805	0.735142	1.60247	0.109051	1.69956	1.06059
651	Naive Treg	TCF7	1.17792	0.232003	5.07718	3.83077e-07	1.69938	0.334709	v
652	Naive Treg	PTPN20	1.17622	0.54213	2.16962	0.0300358	1.69692	0.782129
653	Naive Treg	CKMT2	1.17322	0.889675	1.31871	0.187266	1.6926	1.28353
654	Naive Treg	GLRA1	1.17204	1.17046	1.00134	0.31666	1.69089	1.68862
655	Naive Treg	GRIN3A	1.17187	0.706894	1.65777	0.0973642	1.69065	1.01983
656	Naive Treg	FTCDNL1	1.17172	0.497179	2.35674	0.0184364	1.69043	0.717277
657	Naive Treg	CERS3	1.1708	0.939004	1.24686	0.212451	1.68911	1.3547
658	Naive Treg	AL451080.1	1.17061	1.15111	1.01694	0.309182	1.68883	1.6607
659	Naive Treg	ASB13	1.17001	0.753372	1.55303	0.120416	1.68796	1.08689
660	Naive Treg	AL354696.1	1.16936	0.960751	1.21714	0.223552	1.68704	1.38607
661	Naive Treg	RPRM	1.16869	0.701575	1.6658	0.0957527	1.68606	1.01216
662	Naive Treg	ZNF442	1.16836	0.805786	1.44996	0.147069	1.68559	1.1625
663	Naive Treg	AC018413.1	1.16745	0.848695	1.37558	0.16895	1.68428	1.22441
664	Naive Treg	NUAK2	1.16742	0.457429	2.55212	0.0107069	1.68423	0.659931
665	Naive Treg	NCAM2	1.16681	1.48889	0.783677	0.433229	1.68335	2.14801
666	Naive Treg	GPRASP1	1.16664	0.562779	2.073	0.0381722	1.68311	0.811919
667	Naive Treg	GALNT14	1.16454	1.1987	0.971497	0.331301	1.68007	1.72936
668	Naive Treg	EP300-AS1	1.1625	1.21106	0.959903	0.337104	1.67714	1.74719
669	Naive Treg	AC012501.2	1.1616	1.16248	0.999247	0.317675	1.67583	1.6771
670	Naive Treg	ARRDC4	1.1606	0.565776	2.05134	0.0402338	1.67439	0.816243
671	Naive Treg	GNA11	1.1601	0.782342	1.48285	0.138113	1.67367	1.12868
672	Naive Treg	AL139241.1	1.15757	1.39146	0.83191	0.40546	1.67003	2.00746
673	Naive Treg	TMEM272	1.15553	0.785148	1.47173	0.141094	1.66707	1.13273
674	Naive Treg	ZFR2	1.15531	0.70836	1.63096	0.102899	1.66676	1.02195
675	Naive Treg	MPP1	1.15337	0.451407	2.55506	0.0106169	1.66397	0.651243
676	Naive Treg	AC108879.1	1.15321	0.801859	1.43817	0.150384	1.66373	1.15684
677	Naive Treg	ZNF418	1.15317	0.815341	1.41434	0.157263	1.66367	1.17629
678	Naive Treg	TMC3-AS1	1.15261	0.644543	1.78826	0.0737334	1.66287	0.929879
679	Naive Treg	MLANA	1.15203	0.933871	1.2336	0.217351	1.66202	1.34729
680	Naive Treg	CELA1	1.15121	0.732691	1.57121	0.116134	1.66085	1.05705
681	Naive Treg	MEST	1.14924	0.804197	1.42906	0.152988	1.65801	1.16021
682	Naive Treg	TTTY14	1.14837	0.674818	1.70174	0.0888037	1.65674	0.973556
683	Naive Treg	TLR5	1.14513	0.627756	1.82417	0.0681263	1.65208	0.90566
684	Naive Treg	ZNF391	1.14513	0.822331	1.39254	0.163759	1.65207	1.18637
685	Naive Treg	TXK	1.1443	0.352344	3.24769	0.00116345	1.65088	0.508325	v
686	Naive Treg	CLEC9A	1.14429	2.89041	0.395891	0.692186	1.65086	4.16998
687	Naive Treg	HOOK1	1.14375	0.452388	2.52824	0.0114636	1.65008	0.652658
688	Naive Treg	RBMS3-AS3	1.14033	1.08804	1.04806	0.29461	1.64515	1.56971
689	Naive Treg	ACTN1	1.14025	0.404602	2.8182	0.00482935	1.64503	0.583717	v
690	Naive Treg	PFN2	1.14019	0.605463	1.88318	0.0596763	1.64495	0.873498
691	Naive Treg	MARC2	1.13827	2.06484	0.551265	0.581452	1.64218	2.97893
692	Naive Treg	SATB1-AS1	1.13816	0.590405	1.92776	0.0538852	1.64202	0.851775
693	Naive Treg	CDK18	1.13709	0.575421	1.9761	0.048143	1.64048	0.830157
694	Naive Treg	PF4	1.13707	0.890932	1.27627	0.20186	1.64045	1.28534
695	Naive Treg	AC108134.2	1.13529	0.628139	1.8074	0.0707007	1.63788	0.906213
696	Naive Treg	LINC02752	1.13416	1.2981	0.873704	0.382279	1.63624	1.87277
697	Naive Treg	ADTRP	1.13134	0.26707	4.23611	2.2743e-05	1.63218	0.385301	v
698	Naive Treg	SH3BGR	1.13084	0.672484	1.68159	0.0926489	1.63146	0.97019
699	Naive Treg	CLTRN	1.12975	0.707437	1.59696	0.110275	1.62988	1.02062
700	Naive Treg	AC016134.1	1.12748	0.904198	1.24694	0.212421	1.6266	1.30448
701	Naive Treg	AF228727.1	1.12695	0.909379	1.23926	0.21525	1.62585	1.31196
702	Naive Treg	CXADR	1.12556	0.685717	1.64143	0.100708	1.62384	0.989281
703	Naive Treg	AL357153.1	1.12528	0.840192	1.33932	0.180467	1.62344	1.21214
704	Naive Treg	BCDIN3D-AS1	1.12357	0.761915	1.47466	0.140303	1.62097	1.09921
705	Naive Treg	AL117381.1	1.12067	0.691505	1.62063	0.105098	1.61679	0.997631
706	Naive Treg	LINC02718	1.11936	1.10744	1.01077	0.312127	1.6149	1.59769
707	Naive Treg	CACNA1C-AS1	1.11869	0.706122	1.58427	0.113132	1.61393	1.01872
708	Naive Treg	RALGPS2	1.11553	0.545879	2.04355	0.0409979	1.60937	0.787537
709	Naive Treg	HAND2-AS1	1.11442	1.31947	0.844597	0.398336	1.60776	1.90359
710	Naive Treg	SSTR3	1.11433	0.528939	2.10673	0.0351409	1.60764	0.763098
711	Naive Treg	TRBV1	1.11348	0.790659	1.4083	0.159043	1.60642	1.14068
712	Naive Treg	MCF2L	1.11316	0.754094	1.47615	0.139903	1.60595	1.08793
713	Naive Treg	HVCN1	1.11195	0.280468	3.96464	7.35077e-05	1.60421	0.40463	v
714	Naive Treg	NRTN	1.11145	0.716411	1.55141	0.120803	1.60348	1.03356
715	Naive Treg	AP005328.2	1.10694	1.50964	0.733247	0.463408	1.59697	2.17795
716	Naive Treg	ZNF439	1.10212	0.559104	1.97122	0.0486986	1.59002	0.806616
717	Naive Treg	NAV2	1.10061	0.940499	1.17024	0.241906	1.58784	1.35685
718	Naive Treg	PCSK6	1.09954	0.700635	1.56935	0.116566	1.5863	1.0108
719	Naive Treg	DNER	1.09938	2.68505	0.409447	0.682212	1.58608	3.87371
720	Naive Treg	AC023794.1	1.09747	1.64431	0.667436	0.504494	1.58332	2.37224
721	Naive Treg	ALPK1	1.09736	0.639786	1.71521	0.0863075	1.58316	0.923015
722	Naive Treg	AC023449.2	1.09707	0.639499	1.71551	0.0862517	1.58273	0.922602
723	Naive Treg	DSCAML1	1.09674	0.523655	2.0944	0.0362246	1.58226	0.755475
724	Naive Treg	ASPH	1.09586	0.60309	1.81708	0.0692055	1.58099	0.870076
725	Naive Treg	LINC00092	1.09405	0.488347	2.24031	0.025071	1.57838	0.704536
726	Naive Treg	MAP6D1	1.09119	0.845447	1.29067	0.196819	1.57425	1.21972
727	Naive Treg	EXOC3L2	1.09006	0.853949	1.27649	0.201783	1.57262	1.23199
728	Naive Treg	FAM153A	1.08944	0.45042	2.41872	0.0155753	1.57173	0.649819
729	Naive Treg	TEPP	1.08751	0.535888	2.02937	0.042421	1.56895	0.773123
730	Naive Treg	GPA33	1.08725	0.474453	2.29159	0.0219294	1.56857	0.684491
731	Naive Treg	CLEC11A	1.08694	0.456394	2.38157	0.0172389	1.56812	0.658437
732	Naive Treg	PPEF2	1.08672	1.79793	0.604429	0.545558	1.5678	2.59386
733	Naive Treg	PLEKHA6	1.08615	1.31137	0.828258	0.407524	1.56698	1.8919
734	Naive Treg	BACH2	1.08474	0.43582	2.48897	0.0128115	1.56495	0.628755
735	Naive Treg	MELTF-AS1	1.08026	0.7468	1.44652	0.148032	1.55849	1.0774
736	Naive Treg	MCF2L-AS1	1.07941	0.727923	1.48286	0.138112	1.55726	1.05017
737	Naive Treg	FAM186B	1.07908	0.873388	1.23551	0.216641	1.55678	1.26003
738	Naive Treg	SORBS3	1.07759	0.391703	2.75104	0.00594064	1.55464	0.565109	v
739	Naive Treg	AC120114.2	1.07664	0.795005	1.35425	0.175657	1.55326	1.14695
740	Naive Treg	CDC42BPG	1.07522	0.704805	1.52555	0.127121	1.55121	1.01682
741	Naive Treg	PRRT4	1.07403	0.636042	1.68862	0.0912918	1.5495	0.917614
742	Naive Treg	SPART-AS1	1.07253	0.998934	1.07368	0.282967	1.54734	1.44116
743	Naive Treg	AC019257.1	1.07118	0.773751	1.3844	0.166235	1.54539	1.11629
744	Naive Treg	AF230666.2	1.06646	1.11739	0.954425	0.339868	1.53858	1.61205
745	Naive Treg	SDK2	1.06518	0.815006	1.30696	0.191228	1.53672	1.17581
746	Naive Treg	ROPN1L-AS1	1.06411	1.09698	0.970032	0.33203	1.53518	1.58261
747	Naive Treg	STAP1	1.06391	0.710595	1.49721	0.134339	1.5349	1.02517
748	Naive Treg	AL589843.1	1.06274	0.590421	1.79998	0.0718643	1.53321	0.851797
749	Naive Treg	VPS9D1-AS1	1.06265	0.719854	1.4762	0.13989	1.53308	1.03853
750	Naive Treg	SH3RF3-AS1	1.06145	0.927944	1.14387	0.252676	1.53135	1.33874
751	Naive Treg	AC138956.1	1.06093	2.01198	0.527309	0.597979	1.5306	2.90267
752	Naive Treg	AC074387.1	1.06086	1.98261	0.535083	0.592592	1.5305	2.8603
753	Naive Treg	FMR1-AS1	1.0594	0.651378	1.6264	0.103865	1.52839	0.93974
754	Naive Treg	GLS2	1.05936	0.643719	1.64569	0.0998285	1.52833	0.92869
755	Naive Treg	CLCN4	1.05714	1.45919	0.724469	0.468778	1.52513	2.10517
756	Naive Treg	FAM171A1	1.05662	0.784659	1.3466	0.178109	1.52438	1.13202
757	Naive Treg	TREML2	1.05647	0.546224	1.93413	0.0530976	1.52416	0.788034
758	Naive Treg	AFAP1-AS1	1.05623	1.00317	1.05289	0.292393	1.52382	1.44727
759	Naive Treg	GAL3ST4	1.05447	0.621523	1.6966	0.0897726	1.52129	0.896668
760	Naive Treg	HPDL	1.05435	1.03208	1.02158	0.30698	1.5211	1.48897
761	Naive Treg	AL008633.1	1.05392	0.857857	1.22855	0.219239	1.52049	1.23763
762	Naive Treg	AL365436.2	1.05252	0.693179	1.51839	0.128917	1.51846	1.00005
763	Naive Treg	FAM178B	1.04873	0.672358	1.55978	0.118811	1.513	0.970007
764	Naive Treg	AL355816.1	1.04858	0.710698	1.47543	0.140097	1.51279	1.02532
765	Naive Treg	FAM160A1	1.04829	0.86668	1.20955	0.226452	1.51236	1.25035
766	Naive Treg	USP6NL	1.04614	0.749701	1.39541	0.162892	1.50926	1.08159
767	Naive Treg	AC004943.1	1.04509	0.943932	1.10717	0.26822	1.50775	1.36181
768	Naive Treg	SPATA32	1.04478	0.671643	1.55557	0.119811	1.50731	0.968976
769	Naive Treg	LINC02848	1.04401	0.843792	1.23729	0.215981	1.50619	1.21733
770	Naive Treg	AP002840.2	1.04088	0.985586	1.0561	0.290921	1.50167	1.4219
771	Naive Treg	MFSD4A	1.03945	0.510641	2.03557	0.0417932	1.4996	0.736699
772	Naive Treg	LIX1-AS1	1.03865	0.805117	1.29006	0.197029	1.49846	1.16154
773	Naive Treg	ZNF208	1.03803	0.550287	1.88635	0.0592477	1.49757	0.793897
774	Naive Treg	AP000442.2	1.03748	0.861474	1.20431	0.228471	1.49677	1.24284
775	Naive Treg	SNTB1	1.03742	0.688602	1.50655	0.131925	1.49667	0.993443
776	Naive Treg	IGFBP3	1.03691	0.751087	1.38055	0.167417	1.49595	1.08359
777	Naive Treg	NAP1L3	1.03459	0.664861	1.55609	0.119686	1.49259	0.959192
778	Naive Treg	AC009041.2	1.03244	0.503309	2.0513	0.040238	1.48949	0.726121
779	Naive Treg	DKK3	1.03162	0.467998	2.20433	0.027501	1.48832	0.675178
780	Naive Treg	TTC34	1.02534	0.550903	1.86121	0.062715	1.47926	0.794785
781	Naive Treg	NOXA1	1.02373	0.463228	2.20999	0.0271059	1.47693	0.668297
782	Naive Treg	ITIH6	1.023	1.86996	0.547067	0.584333	1.47587	2.69779
783	Naive Treg	LINC01340	1.023	1.87898	0.544444	0.586136	1.47587	2.71079
784	Naive Treg	C1orf162	1.02242	0.276651	3.69571	0.000219274	1.47505	0.399124	v
785	Naive Treg	NME4	1.02221	0.282327	3.62066	0.000293849	1.47474	0.407312	v
786	Naive Treg	SNPH	1.02185	0.385049	2.65381	0.00795892	1.47421	0.555508	v
787	Naive Treg	AC022558.1	1.02158	0.752971	1.35673	0.174867	1.47383	1.08631
788	Naive Treg	CCR7	1.01898	0.175987	5.79007	7.03581e-09	1.47007	0.253896	v
789	Naive Treg	GCNT4	1.01801	0.593016	1.71667	0.0860396	1.46868	0.855541
790	Naive Treg	CENPV	1.01755	0.408106	2.49335	0.0126543	1.46802	0.588772
791	Naive Treg	AC104561.1	1.01739	1.81208	0.561447	0.574493	1.46778	2.61429
792	Naive Treg	AL513327.2	1.01735	1.92798	0.527675	0.597725	1.46772	2.78149
793	Naive Treg	AC087588.3	1.01605	0.737456	1.37778	0.168271	1.46585	1.06392
794	Naive Treg	MICU3	1.01533	0.398524	2.54772	0.0108429	1.46481	0.574949
795	Naive Treg	TMEM158	1.01433	1.39996	0.724539	0.468735	1.46337	2.01972
796	Naive Treg	RUFY4	1.01374	0.841108	1.20524	0.228109	1.46252	1.21346
797	Naive Treg	AL513220.1	1.01271	0.84251	1.20201	0.22936	1.46103	1.21549
798	Naive Treg	AC016588.1	1.01087	0.967839	1.04446	0.29627	1.45838	1.3963
799	Naive Treg	FBXO15	1.01054	0.599089	1.6868	0.0916421	1.45791	0.864303
800	Naive Treg	HSBP1L1	1.01024	0.297276	3.39833	0.000677988	1.45747	0.428879	v
801	Naive Treg	ZNF772	1.01019	0.582929	1.73296	0.0831036	1.4574	0.840989
802	Naive Treg	AC023510.1	1.0091	0.975888	1.03404	0.301119	1.45583	1.40791
803	Naive Treg	RAB3B	1.00906	0.932493	1.08211	0.279205	1.45576	1.3453
804	Naive Treg	NBPF1	1.00818	0.400489	2.51738	0.0118231	1.4545	0.577783
805	Naive Treg	SLC8A1	1.00754	0.599534	1.68053	0.0928534	1.45357	0.864945
806	Naive Treg	AC093307.1	1.00741	0.743422	1.3551	0.175387	1.45338	1.07253
807	Naive Treg	PRPH	1.00671	0.632637	1.59128	0.111546	1.45237	0.912702
808	Naive Treg	FN3K	1.00574	0.359993	2.79376	0.00520984	1.45097	0.51936	v
809	Naive Treg	TNK1	1.00535	0.530196	1.89618	0.0579367	1.45041	0.764911
810	Naive Treg	EPB41L5	1.00246	0.554963	1.80636	0.070862	1.44625	0.800643
811	Naive Treg	HAVCR1	1.00116	0.568992	1.75953	0.078487	1.44437	0.820881
812	Naive Treg	AC010896.1	1.00037	0.770143	1.29894	0.193965	1.44323	1.11108
813	Naive Treg	IER3	1.00003	0.242667	4.121	3.77226e-05	1.44274	0.350095	v
814	Naive Treg	FAM66A	0.996948	0.579057	1.72168	0.0851284	1.43829	0.835402
815	Naive Treg	AC091982.1	0.991928	1.13766	0.871901	0.383263	1.43105	1.6413
816	Naive Treg	SUCLG2-AS1	0.991211	0.486713	2.03654	0.0416962	1.43002	0.702179
817	Naive Treg	HSPA6	0.990399	0.357817	2.76789	0.00564202	1.42884	0.516221	v
818	Naive Treg	AL109917.1	0.98893	0.574926	1.7201	0.0854143	1.42672	0.829443
819	Naive Treg	GRID2IP	0.986922	0.597943	1.65053	0.0988351	1.42383	0.86265
820	Naive Treg	ARMH1	0.984519	0.348958	2.82131	0.00478281	1.42036	0.50344	v
821	Naive Treg	EFCAB13	0.98407	0.583897	1.68535	0.0919212	1.41971	0.842385
822	Naive Treg	SALL2	0.982518	0.577769	1.70054	0.0890297	1.41747	0.833544
823	Naive Treg	IRGM	0.98218	0.408834	2.40239	0.0162881	1.41699	0.589822
824	Naive Treg	SCIN	0.981437	0.555032	1.76825	0.0770184	1.41591	0.800742
825	Naive Treg	CCDC73	0.981363	0.781448	1.25583	0.209179	1.41581	1.12739
826	Naive Treg	CTNNA3	0.980338	0.715402	1.37033	0.170584	1.41433	1.03211
827	Naive Treg	YPEL4	0.979694	0.814033	1.20351	0.22878	1.4134	1.1744
828	Naive Treg	AC008443.5	0.979	0.516717	1.89465	0.0581384	1.4124	0.745465
829	Naive Treg	LINC00866	0.978663	0.625007	1.56584	0.117385	1.41191	0.901694
830	Naive Treg	TRAJ27	0.978561	1.82695	0.535626	0.592217	1.41177	2.63573
831	Naive Treg	AC013468.1	0.978459	0.848732	1.15285	0.248973	1.41162	1.22446
832	Naive Treg	MYC	0.97757	0.136053	7.18519	6.71115e-13	1.41034	0.196284	v
833	Naive Treg	AC008063.1	0.97645	0.639139	1.52776	0.126573	1.40872	0.922083
834	Naive Treg	AC005082.1	0.976444	0.593004	1.64661	0.099639	1.40871	0.855524
835	Naive Treg	RCN3	0.975744	0.154021	6.33515	2.37114e-10	1.4077	0.222205	v
836	Naive Treg	TAS2R4	0.974887	0.569385	1.71218	0.0868644	1.40647	0.821449
837	Naive Treg	AC010503.4	0.973342	0.734302	1.32553	0.184994	1.40424	1.05937
838	Naive Treg	TLE2	0.973218	0.471005	2.06626	0.0388039	1.40406	0.679516
839	Naive Treg	AC136475.1	0.973024	0.220916	4.4045	1.06029e-05	1.40378	0.318714	v
840	Naive Treg	AC073529.1	0.972772	0.557868	1.74373	0.0812057	1.40341	0.804833
841	Naive Treg	FAM72D	0.972659	1.75777	0.553347	0.580026	1.40325	2.53593
842	Naive Treg	GIMAP8	0.972312	0.451806	2.15205	0.031393	1.40275	0.651819
843	Naive Treg	AC005695.3	0.97225	2.59094	0.37525	0.707475	1.40266	3.73794
844	Naive Treg	SESN1	0.972023	0.256699	3.78662	0.000152709	1.40233	0.370339	v
845	Naive Treg	GJC3	0.971231	0.55761	1.74177	0.0815482	1.40119	0.804462
846	Naive Treg	MYOM1	0.971011	0.552742	1.75672	0.0789659	1.40087	0.797438
847	Naive Treg	FAM84B	0.970383	0.532794	1.82131	0.0685597	1.39997	0.768659
848	Naive Treg	AC013640.1	0.969754	1.16041	0.835697	0.403326	1.39906	1.67412
849	Naive Treg	TCF7L1	0.967451	0.59007	1.63955	0.101098	1.39574	0.85129
850	Naive Treg	NFIX	0.966775	0.515621	1.87497	0.0607965	1.39476	0.743884
851	Naive Treg	LINC01259	0.966215	0.745011	1.29691	0.194661	1.39395	1.07482
852	Naive Treg	LINC02731	0.966145	0.966655	0.999472	0.317566	1.39385	1.39459
853	Naive Treg	LINC02012	0.9653	0.75319	1.28162	0.199978	1.39263	1.08662
854	Naive Treg	IQCA1	0.964999	0.759966	1.26979	0.204158	1.3922	1.0964
855	Naive Treg	SNHG22	0.964692	0.443972	2.17287	0.0297904	1.39176	0.640516
856	Naive Treg	FRMD6-AS1	0.9644	0.596353	1.61716	0.105843	1.39134	0.860356
857	Naive Treg	GNG7	0.962592	0.666321	1.44464	0.14856	1.38873	0.961299
858	Naive Treg	SCOC-AS1	0.96211	0.480472	2.00243	0.0452389	1.38803	0.693175
859	Naive Treg	DNAJC6	0.960982	0.612048	1.57011	0.11639	1.3864	0.882999
860	Naive Treg	BTBD11	0.958462	0.557128	1.72036	0.0853664	1.38277	0.803765
861	Naive Treg	AL353801.3	0.955847	0.620345	1.54083	0.123358	1.379	0.894969
862	Naive Treg	TEX45	0.955388	0.877614	1.08862	0.276322	1.37833	1.26613
863	Naive Treg	SMIM10L2B	0.955348	0.888289	1.07549	0.282155	1.37828	1.28153
864	Naive Treg	SPRY1	0.955274	0.252569	3.78223	0.000155431	1.37817	0.36438	v
865	Naive Treg	LRRC19	0.955247	1.00135	0.953961	0.340104	1.37813	1.44464
866	Naive Treg	ADAMTS6	0.954374	0.45567	2.09444	0.0362206	1.37687	0.657393
867	Naive Treg	AMIGO1	0.953259	0.529266	1.8011	0.0716878	1.37526	0.763569
868	Naive Treg	TRAJ53	0.952103	1.48894	0.639449	0.522531	1.37359	2.14809
869	Naive Treg	AC026801.2	0.951735	0.820594	1.15981	0.246125	1.37306	1.18387
870	Naive Treg	PPM1N	0.951335	0.28882	3.29387	0.000988183	1.37249	0.416679	v
871	Naive Treg	PTGES	0.950745	0.788485	1.20579	0.2279	1.37163	1.13754
872	Naive Treg	AC129507.1	0.950436	0.896141	1.06059	0.288877	1.37119	1.29286
873	Naive Treg	PRKCQ-AS1	0.948549	0.216324	4.38485	1.16066e-05	1.36847	0.31209	v
874	Naive Treg	SLC12A8	0.948325	0.784166	1.20934	0.226531	1.36814	1.13131
875	Naive Treg	TRBV7-5	0.946673	1.43948	0.657649	0.510764	1.36576	2.07673
876	Naive Treg	MEIKIN	0.940762	0.606308	1.55162	0.120753	1.35723	0.874718
877	Naive Treg	CHRM3	0.940097	0.673302	1.39625	0.16264	1.35627	0.97137
878	Naive Treg	SFTA2	0.939851	0.793366	1.18464	0.236161	1.35592	1.14459
879	Naive Treg	POT1-AS1	0.938731	0.792282	1.18484	0.236079	1.3543	1.14302
880	Naive Treg	TRBV6-8	0.93735	1.05366	0.889616	0.373672	1.35231	1.5201
881	Naive Treg	AP002954.1	0.937337	0.576569	1.62572	0.10401	1.35229	0.831813
882	Naive Treg	MTUS1	0.937137	0.389739	2.40453	0.0161935	1.352	0.562274
883	Naive Treg	AC010632.1	0.936492	1.54043	0.607944	0.543225	1.35107	2.22236
884	Naive Treg	COL18A1	0.931531	0.249958	3.72675	0.000193968	1.34392	0.360614	v
885	Naive Treg	NLRP6	0.930056	0.573459	1.62184	0.104838	1.34179	0.827326
886	Naive Treg	ALDH7A1	0.928864	0.522744	1.7769	0.0755848	1.34007	0.754161
887	Naive Treg	CTH	0.928175	0.807654	1.14922	0.250464	1.33907	1.1652
888	Naive Treg	SPEF2	0.927813	0.497995	1.8631	0.0624484	1.33855	0.718454
889	Naive Treg	DDR1	0.926188	0.472722	1.95927	0.0500814	1.33621	0.681993
890	Naive Treg	PRAG1	0.926036	0.377034	2.45611	0.014045	1.33599	0.543944
891	Naive Treg	TRAV11	0.925535	0.781052	1.18499	0.236023	1.33527	1.12682
892	Naive Treg	LMO7	0.924568	0.361027	2.56094	0.010439	1.33387	0.520852
893	Naive Treg	AP003327.2	0.924271	0.508785	1.81662	0.0692746	1.33344	0.734022
894	Naive Treg	AL359644.1	0.9227	0.512839	1.7992	0.0719868	1.33117	0.73987
895	Naive Treg	CKAP4	0.92147	0.581357	1.58503	0.112959	1.3294	0.838721
896	Naive Treg	LINC02446	0.921192	1.71692	0.536537	0.591587	1.329	2.47699
897	Naive Treg	SLC29A2	0.920171	0.536603	1.71481	0.0863805	1.32753	0.774154
898	Naive Treg	BMP8A	0.918079	0.827136	1.10995	0.267021	1.32451	1.1933
899	Naive Treg	AL359504.2	0.917447	0.811243	1.13091	0.258091	1.3236	1.17038
900	Naive Treg	PLEK2	0.916697	0.893985	1.02541	0.305172	1.32251	1.28975
901	Naive Treg	ZNF814	0.915657	0.438173	2.08972	0.0366433	1.32101	0.63215
902	Naive Treg	AC139491.3	0.913296	0.608852	1.50003	0.133606	1.31761	0.878387
903	Naive Treg	APP	0.911552	0.380831	2.39358	0.0166846	1.31509	0.549423
904	Naive Treg	GCK	0.911401	0.736933	1.23675	0.216181	1.31487	1.06317
905	Naive Treg	SLC5A2	0.911005	0.599191	1.52039	0.128413	1.3143	0.86445
906	Naive Treg	TMEM71	0.910937	0.489835	1.85968	0.0629304	1.3142	0.706682
907	Naive Treg	ACSL6	0.90972	0.395859	2.29809	0.0215566	1.31245	0.571104
908	Naive Treg	PAPPA	0.908621	0.636248	1.42809	0.153266	1.31086	0.917913
909	Naive Treg	AP005380.1	0.906736	0.799274	1.13445	0.256606	1.30814	1.15311
910	Naive Treg	LCA5	0.906568	1.25945	0.719812	0.471641	1.3079	1.817
911	Naive Treg	ENKUR	0.905225	0.732454	1.23588	0.216503	1.30596	1.05671
912	Naive Treg	AC015911.5	0.904403	0.755054	1.1978	0.230995	1.30478	1.08931
913	Naive Treg	SATB1	0.903507	0.186006	4.8574	1.18937e-06	1.30348	0.26835	v
914	Naive Treg	AF241728.2	0.901917	1.18255	0.762691	0.445648	1.30119	1.70605
915	Naive Treg	LINC02693	0.901355	0.460841	1.95589	0.0504781	1.30038	0.664853
916	Naive Treg	AL691432.4	0.900016	0.733134	1.22763	0.219586	1.29845	1.05769
917	Naive Treg	GOLGA8M	0.899229	0.640003	1.40504	0.16001	1.29731	0.923329
918	Naive Treg	LRRN3	0.898905	0.287167	3.13025	0.00174656	1.29685	0.414294	v
919	Naive Treg	SEMA4C	0.898856	0.711657	1.26305	0.206572	1.29677	1.0267
920	Naive Treg	AC046134.2	0.893872	0.5206	1.717	0.0859784	1.28959	0.751067
921	Naive Treg	SPINT2	0.893361	0.283712	3.14883	0.00163927	1.28885	0.40931	v
922	Naive Treg	SBF2	0.890101	0.461127	1.93027	0.053573	1.28414	0.665265
923	Naive Treg	MOCOS	0.89004	0.480121	1.85378	0.06377	1.28406	0.692668
924	Naive Treg	AC098650.1	0.887817	1.29066	0.687877	0.49153	1.28085	1.86203
925	Naive Treg	AC008443.9	0.885386	0.975116	0.90798	0.363889	1.27734	1.40679
926	Naive Treg	AC010173.1	0.883747	1.03163	0.856648	0.391639	1.27498	1.48833
927	Naive Treg	KCNQ2	0.883075	0.747368	1.18158	0.237372	1.27401	1.07822
928	Naive Treg	TGFBR2	0.882969	0.261591	3.37538	0.000737134	1.27385	0.377396	v
929	Naive Treg	ABO	0.881914	0.576351	1.53017	0.125975	1.27233	0.831499
930	Naive Treg	MYO1A	0.881735	1.69421	0.52044	0.602757	1.27207	2.44423
931	Naive Treg	UCHL1	0.880783	1.38268	0.637012	0.524117	1.2707	1.99478
932	Naive Treg	AC106782.2	0.880762	1.75121	0.502943	0.615004	1.27067	2.52647
933	Naive Treg	IGHV3-72	0.8801	0.789204	1.11517	0.264776	1.26972	1.13858
934	Naive Treg	INSRR	0.87997	0.914179	0.96258	0.335758	1.26953	1.31888
935	Naive Treg	DOCK3	0.879907	0.984234	0.894002	0.371321	1.26944	1.41995
936	Naive Treg	AC116407.1	0.879684	1.14663	0.767188	0.442969	1.26912	1.65424
937	Naive Treg	TMEM40	0.879525	0.862687	1.01952	0.307957	1.26889	1.24459
938	Naive Treg	AC233976.1	0.879203	0.453081	1.9405	0.0523189	1.26842	0.653657
939	Naive Treg	DTWD2	0.879099	0.466852	1.88304	0.0596952	1.26827	0.673524
940	Naive Treg	AC103724.4	0.876247	0.678966	1.29056	0.196856	1.26416	0.979541
941	Naive Treg	ATP10A	0.874345	0.702806	1.24408	0.213471	1.26141	1.01394
942	Naive Treg	MIR378D2HG	0.873363	1.00132	0.872213	0.383092	1.26	1.4446
943	Naive Treg	LINC01597	0.873262	0.461296	1.89306	0.0583498	1.25985	0.66551
944	Naive Treg	ZC4H2	0.872503	0.446998	1.95192	0.0509479	1.25876	0.644882
945	Naive Treg	TBC1D22A-AS1	0.872477	1.31347	0.664255	0.506527	1.25872	1.89493
946	Naive Treg	LINC00574	0.872352	0.72937	1.19604	0.231683	1.25854	1.05226
947	Naive Treg	LINC01144	0.8723	0.779054	1.11969	0.262845	1.25846	1.12394
948	Naive Treg	AC069209.2	0.870761	1.13247	0.768901	0.441952	1.25624	1.63382
949	Naive Treg	RASAL1	0.870395	0.605408	1.4377	0.150519	1.25571	0.873418
950	Naive Treg	PMEL	0.86891	0.571553	1.52026	0.128445	1.25357	0.824577
951	Naive Treg	AEBP1	0.868215	0.247493	3.50804	0.000451414	1.25257	0.357057	v
952	Naive Treg	DNMT3B	0.866735	0.837642	1.03473	0.300794	1.25043	1.20846
953	Naive Treg	PJVK	0.865932	0.521677	1.6599	0.0969344	1.24928	0.752621
954	Naive Treg	OBSCN	0.864591	0.508568	1.70005	0.0891216	1.24734	0.733709
955	Naive Treg	AL158055.1	0.863639	0.605538	1.42623	0.153801	1.24597	0.873607
956	Naive Treg	GABRB3	0.86265	0.631642	1.36573	0.172025	1.24454	0.911267
957	Naive Treg	ZBTB10	0.86255	0.403238	2.13906	0.0324307	1.2444	0.581749
958	Naive Treg	CDC14B	0.861779	0.522602	1.64902	0.0991443	1.24328	0.753955
959	Naive Treg	ZNF595	0.860501	0.366461	2.34814	0.0188674	1.24144	0.528691
960	Naive Treg	HDHD5-AS1	0.859709	0.522783	1.64449	0.100076	1.2403	0.754216
961	Naive Treg	AC127502.2	0.858534	0.673085	1.27552	0.202125	1.2386	0.971056
962	Naive Treg	CXCR5	0.858445	0.488746	1.75643	0.0790158	1.23847	0.705111
963	Naive Treg	AC092849.1	0.858394	0.623037	1.37776	0.168278	1.2384	0.898853
964	Naive Treg	GAPDHS	0.857667	1.42284	0.602787	0.54665	1.23735	2.05272
965	Naive Treg	LINC01133	0.857622	0.803787	1.06698	0.285982	1.23729	1.15962
966	Naive Treg	AC006230.1	0.857299	0.791858	1.08264	0.278967	1.23682	1.14241
967	Naive Treg	AC023421.2	0.857264	0.595049	1.44066	0.14968	1.23677	0.858474
968	Naive Treg	AL355816.2	0.857258	0.381152	2.24912	0.0245047	1.23676	0.549886
969	Naive Treg	IGHV1OR15-4	0.856903	2.03	0.42212	0.672937	1.23625	2.92867
970	Naive Treg	AC016596.1	0.856542	0.420492	2.037	0.0416502	1.23573	0.606642
971	Naive Treg	ASRGL1	0.855637	1.01548	0.842592	0.399457	1.23442	1.46503
972	Naive Treg	ANKRD31	0.854802	0.41415	2.06399	0.0390183	1.23322	0.597491
973	Naive Treg	AC104078.2	0.854321	1.19752	0.713408	0.475594	1.23252	1.72766
974	Naive Treg	FZD3	0.854145	0.625189	1.36622	0.17187	1.23227	0.901957
975	Naive Treg	AKR1E2	0.852207	0.617976	1.37903	0.167885	1.22948	0.891551
976	Naive Treg	SEMA6A-AS1	0.852059	0.488036	1.74589	0.0808295	1.22926	0.704087
977	Naive Treg	CACNA1I	0.849605	0.440447	1.92896	0.0537356	1.22572	0.63543
978	Naive Treg	AC097369.2	0.849491	0.66105	1.28506	0.19877	1.22556	0.953693
979	Naive Treg	LINC00336	0.848913	0.546421	1.55359	0.120283	1.22472	0.788319
980	Naive Treg	AC079949.3	0.847504	1.1047	0.767181	0.442974	1.22269	1.59374
981	Naive Treg	NOX3	0.846269	1.18963	0.711372	0.476854	1.22091	1.71627
982	Naive Treg	DBN1	0.844499	1.31276	0.6433	0.520029	1.21835	1.89391
983	Naive Treg	AC133919.2	0.84412	0.778617	1.08413	0.278308	1.21781	1.12331
984	Naive Treg	FANCC	0.844072	0.421275	2.00362	0.0451112	1.21774	0.607771
985	Naive Treg	AP002982.2	0.843931	0.620233	1.36067	0.173618	1.21754	0.894807
986	Naive Treg	ATP2C2	0.843432	1.62151	0.520152	0.602958	1.21681	2.33935
987	Naive Treg	TRAJ5	0.84282	0.816584	1.03213	0.302011	1.21593	1.17808
988	Naive Treg	AC007879.3	0.841653	1.55814	0.540167	0.589082	1.21425	2.24791
989	Naive Treg	AL512306.2	0.841476	0.671002	1.25406	0.209821	1.21399	0.968051
990	Naive Treg	LINC00114	0.841024	1.78546	0.471042	0.637611	1.21334	2.57587
991	Naive Treg	PAQR7	0.840397	0.670449	1.25348	0.21003	1.21244	0.967253
992	Naive Treg	CAHM	0.839979	0.474002	1.7721	0.0763779	1.21183	0.68384
993	Naive Treg	MAGEE1	0.83917	0.501645	1.67284	0.0943597	1.21067	0.723721
994	Naive Treg	CYP2U1	0.838077	0.446938	1.87515	0.0607714	1.20909	0.644795
995	Naive Treg	COL6A2	0.83752	0.163056	5.1364	2.80056e-07	1.20829	0.23524	v
996	Naive Treg	CCDC110	0.837201	0.619001	1.3525	0.176214	1.20783	0.89303
997	Naive Treg	RAB23	0.835423	0.628783	1.32863	0.183969	1.20526	0.907142
998	Naive Treg	FAM182B	0.83378	0.559775	1.48949	0.136358	1.20289	0.807585
999	Naive Treg	DMRTC1B	0.832184	0.66927	1.24342	0.213713	1.20059	0.965552
1000	Naive Treg	AC116914.2	0.831084	1.11014	0.74863	0.45408	1.199	1.60159
1001	Naive Treg	ZSCAN20	0.830515	0.436814	1.9013	0.0572625	1.19818	0.63019
1002	Naive Treg	ZBED3	0.830471	0.644724	1.2881	0.19771	1.19812	0.93014
1003	Naive Treg	TAF1A-AS1	0.829951	0.468419	1.77181	0.0764255	1.19737	0.675786
1004	Naive Treg	ANKRD55	0.829502	0.42094	1.9706	0.0487701	1.19672	0.607288
1005	Naive Treg	PLEKHB1	0.827829	0.285957	2.89495	0.00379223	1.1943	0.412548	v
1006	Naive Treg	AKAP7	0.827243	0.53265	1.55307	0.120406	1.19346	0.768452
1007	Naive Treg	FAM117B	0.826894	0.380964	2.17053	0.0299665	1.19296	0.549614
1008	Naive Treg	ASB9	0.826539	0.579264	1.42688	0.153615	1.19244	0.835701
1009	Naive Treg	AL390198.1	0.825989	0.418088	1.97563	0.0481961	1.19165	0.603173
1010	Naive Treg	MAFG-DT	0.824059	0.700974	1.17559	0.239758	1.18887	1.01129
1011	Naive Treg	AL133153.2	0.823344	0.812815	1.01295	0.311082	1.18783	1.17264
1012	Naive Treg	C9orf116	0.82324	0.796483	1.03359	0.301327	1.18768	1.14908
1013	Naive Treg	LINC01277	0.823021	0.778399	1.05732	0.290363	1.18737	1.12299
1014	Naive Treg	AC113414.1	0.822868	0.979963	0.839693	0.40108	1.18715	1.41379
1015	Naive Treg	AC117383.1	0.822742	0.610542	1.34756	0.177799	1.18697	0.880825
1016	Naive Treg	GALNT9	0.821829	0.896153	0.917064	0.359109	1.18565	1.29287
1017	Naive Treg	ZBTB20-AS2	0.820472	0.464814	1.76516	0.0775366	1.18369	0.670585
1018	Naive Treg	C16orf89	0.819244	0.924716	0.885941	0.375649	1.18192	1.33408
1019	Naive Treg	ANTXR1	0.819026	0.640979	1.27777	0.201329	1.1816	0.924737
1020	Naive Treg	AC104958.2	0.818158	0.595636	1.37359	0.16957	1.18035	0.859321
1021	Naive Treg	ZBED9	0.81798	0.76438	1.07012	0.284564	1.1801	1.10277
1022	Naive Treg	AL031590.1	0.817786	0.638034	1.28173	0.199938	1.17982	0.920488
1023	Naive Treg	AL365226.2	0.817389	0.600555	1.36106	0.173495	1.17924	0.866417
1024	Naive Treg	AL109910.2	0.815561	1.28382	0.635261	0.525258	1.17661	1.85216
1025	Naive Treg	AC024588.1	0.815353	0.934692	0.872323	0.383032	1.17631	1.34848
1026	Naive Treg	AC136475.5	0.815352	0.349459	2.33318	0.0196386	1.1763	0.504163
1027	Naive Treg	LPAR4	0.814446	1.03299	0.788432	0.430444	1.175	1.4903
1028	Naive Treg	AL590068.4	0.813572	0.731317	1.11247	0.265934	1.17374	1.05507
1029	Naive Treg	DPP4	0.813183	0.282364	2.87991	0.00397789	1.17317	0.407365	v
1030	Naive Treg	FLOT1	0.813159	0.238032	3.41618	0.000635068	1.17314	0.343407	v
1031	Naive Treg	EPHX2	0.812408	0.339607	2.3922	0.0167476	1.17206	0.489949
1032	Naive Treg	NALT1	0.809918	0.663262	1.22111	0.222043	1.16847	0.956885
1033	Naive Treg	AC098969.2	0.809797	0.725627	1.116	0.264424	1.16829	1.04686
1034	Naive Treg	ZNF132	0.807686	0.480376	1.68136	0.0926928	1.16524	0.693037
1035	Naive Treg	NPTX2	0.807514	1.55923	0.517893	0.604533	1.165	2.24949
1036	Naive Treg	PLA2G1B	0.806376	0.588686	1.36979	0.170753	1.16335	0.849295
1037	Naive Treg	SPART	0.803795	0.36011	2.23208	0.0256096	1.15963	0.519529
1038	Naive Treg	GSDMA	0.803668	0.4216	1.90623	0.0566201	1.15945	0.60824
1039	Naive Treg	ZNF433	0.802276	0.542518	1.4788	0.139194	1.15744	0.782688
1040	Naive Treg	PTPRS	0.802117	0.536217	1.49588	0.134684	1.15721	0.773597
1041	Naive Treg	TSSK3	0.801924	0.660828	1.21351	0.224933	1.15693	0.953373
1042	Naive Treg	SIAH3	0.800265	0.793284	1.0088	0.313071	1.15454	1.14447
1043	Naive Treg	AL355538.1	0.79898	0.91447	0.873708	0.382277	1.15268	1.3193
1044	Naive Treg	CILP2	0.795671	0.868122	0.916543	0.359382	1.14791	1.25244
1045	Naive Treg	SFRP4	0.795412	0.572404	1.3896	0.16465	1.14754	0.825804
1046	Naive Treg	AC068473.5	0.795084	0.425097	1.87036	0.061434	1.14706	0.613285
1047	Naive Treg	AC034245.1	0.794313	1.04007	0.763712	0.445039	1.14595	1.5005
1048	Naive Treg	MATN1-AS1	0.793395	0.390594	2.03125	0.0422295	1.14463	0.563509
1049	Naive Treg	AC118658.1	0.791771	0.712634	1.11105	0.266547	1.14228	1.02811
1050	Naive Treg	TRPC1	0.791496	0.473482	1.67165	0.0945931	1.14189	0.683089
1051	Naive Treg	TSPAN7	0.789709	0.46569	1.69578	0.089927	1.13931	0.671849
1052	Naive Treg	C9orf135	0.788385	0.357662	2.20427	0.0275052	1.1374	0.515997
1053	Naive Treg	EIF4EBP3	0.788326	0.421452	1.8705	0.0614141	1.13731	0.608026
1054	Naive Treg	AC011481.2	0.786513	0.653375	1.20377	0.228679	1.1347	0.94262
1055	Naive Treg	RTN4RL2	0.785299	0.489548	1.60413	0.108685	1.13295	0.706268
1056	Naive Treg	SPEG	0.784453	0.534276	1.46825	0.142035	1.13173	0.770798
1057	Naive Treg	LINC01473	0.783489	0.499281	1.56923	0.116593	1.13034	0.72031
1058	Naive Treg	SLIT1	0.782256	0.724668	1.07947	0.280379	1.12856	1.04548
1059	Naive Treg	BCL2A1	0.781928	0.292445	2.67376	0.00750063	1.12808	0.421909	v
1060	Naive Treg	AIG1	0.781147	0.387315	2.01683	0.0437136	1.12696	0.558777
1061	Naive Treg	REEP6	0.777919	0.343088	2.2674	0.0233656	1.1223	0.494971
1062	Naive Treg	LRP5	0.776146	0.504111	1.53963	0.12365	1.11974	0.727279
1063	Naive Treg	AC106779.1	0.77569	0.541611	1.43219	0.152089	1.11908	0.781379
1064	Naive Treg	ZNF69	0.774435	0.466147	1.66135	0.0966428	1.11727	0.672508
1065	Naive Treg	GRIK1	0.773807	0.669869	1.15516	0.248024	1.11637	0.966416
1066	Naive Treg	AC006213.2	0.773768	0.344878	2.2436	0.024858	1.11631	0.497553
1067	Naive Treg	AC011726.3	0.773354	0.775896	0.996724	0.318898	1.11571	1.11938
1068	Naive Treg	LYPD3	0.772584	0.410557	1.88179	0.0598641	1.1146	0.592309
1069	Naive Treg	OCRL	0.770961	0.468893	1.64421	0.100132	1.11226	0.67647
1070	Naive Treg	NRIP1	0.770346	0.310856	2.47815	0.0132067	1.11138	0.44847
1071	Naive Treg	ZNF358	0.769251	0.495801	1.55153	0.120775	1.10979	0.71529
1072	Naive Treg	AL935212.1	0.768859	0.813735	0.944851	0.344735	1.10923	1.17397
1073	Naive Treg	AC100763.1	0.768664	0.679442	1.13132	0.257922	1.10895	0.980227
1074	Naive Treg	METAP1D	0.768433	0.362415	2.12031	0.0339799	1.10861	0.522855
1075	Naive Treg	HAR1A	0.766291	0.31767	2.41222	0.0158556	1.10552	0.458301
1076	Naive Treg	LINC02576	0.765965	1.3816	0.554404	0.579302	1.10505	1.99323
1077	Naive Treg	AC006333.2	0.76547	0.362495	2.11167	0.0347147	1.10434	0.522969
1078	Naive Treg	AC087482.1	0.76525	0.920926	0.830957	0.405998	1.10402	1.32862
1079	Naive Treg	AC080023.1	0.765006	2.25459	0.339311	0.734375	1.10367	3.25268
1080	Naive Treg	ZNF677	0.764243	0.329962	2.31616	0.0205497	1.10257	0.476034
1081	Naive Treg	CACNA1C-AS2	0.764213	0.515045	1.48378	0.137868	1.10253	0.743053
1082	Naive Treg	FAM216A	0.763242	0.360978	2.11437	0.0344836	1.10113	0.520782
1083	Naive Treg	KDM4D	0.762901	0.465118	1.64023	0.100957	1.10063	0.671023
1084	Naive Treg	AC091151.5	0.762623	1.43343	0.532027	0.594707	1.10023	2.068
1085	Naive Treg	AL359979.2	0.761444	0.963615	0.790195	0.429414	1.09853	1.3902
1086	Naive Treg	CFAP69	0.760788	0.632707	1.20243	0.229196	1.09758	0.912803
1087	Naive Treg	OR7D2	0.760019	1.42973	0.531583	0.595015	1.09648	2.06266
1088	Naive Treg	AC090061.1	0.758782	0.312271	2.42988	0.0151038	1.09469	0.450512
1089	Naive Treg	PRKAG2-AS1	0.757622	0.384972	1.96799	0.049069	1.09302	0.555398
1090	Naive Treg	AC093227.1	0.757368	0.523347	1.44716	0.147852	1.09265	0.755031
1091	Naive Treg	AJ003147.1	0.756891	0.740792	1.02173	0.306908	1.09196	1.06874
1092	Naive Treg	AL135905.1	0.756532	0.478195	1.58206	0.113636	1.09145	0.68989
1093	Naive Treg	AC005618.4	0.754328	0.717741	1.05097	0.29327	1.08826	1.03548
1094	Naive Treg	FNDC5	0.751116	1.19259	0.629818	0.528814	1.08363	1.72055
1095	Naive Treg	SNHG25	0.75015	0.214232	3.50158	0.000462514	1.08224	0.309072	v
1096	Naive Treg	NPAS2	0.74941	0.777439	0.963947	0.335072	1.08117	1.12161
1097	Naive Treg	ZNF503-AS1	0.748804	0.671556	1.11503	0.264838	1.0803	0.968851
1098	Naive Treg	AC008269.1	0.748514	0.653333	1.14568	0.251926	1.07988	0.942561
1099	Naive Treg	CHRNA7	0.748412	0.670574	1.11608	0.264389	1.07973	0.967433
1100	Naive Treg	BX284668.5	0.748065	0.489889	1.52701	0.126758	1.07923	0.70676
1101	Naive Treg	AC004771.5	0.74798	0.691723	1.08133	0.279551	1.07911	0.997945
1102	Naive Treg	TP53TG3D	0.747564	0.410239	1.82227	0.0684145	1.07851	0.591849
1103	Naive Treg	AUXG01000058.1	0.747477	0.630451	1.18562	0.235772	1.07838	0.909549
1104	Naive Treg	LINC02615	0.747044	0.543844	1.37364	0.169555	1.07776	0.784601
1105	Naive Treg	FAM85B	0.746262	0.64412	1.15858	0.246629	1.07663	0.929269
1106	Naive Treg	OLMALINC	0.74418	0.404281	1.84075	0.0656583	1.07362	0.583254
1107	Naive Treg	MS4A7	0.743639	0.259564	2.86495	0.00417078	1.07284	0.374472	v
1108	Naive Treg	B4GALT6	0.743526	1.22088	0.60901	0.542518	1.07268	1.76135
1109	Naive Treg	AL513548.4	0.743396	0.780561	0.952387	0.340901	1.07249	1.12611
1110	Naive Treg	SPATA41	0.742276	0.515602	1.43963	0.149972	1.07088	0.743857
1111	Naive Treg	AC079584.2	0.741246	0.846338	0.875827	0.381124	1.06939	1.22101
1112	Naive Treg	Z95115.1	0.741244	0.451607	1.64135	0.100725	1.06939	0.651531
1113	Naive Treg	ZNF239	0.741046	0.47366	1.56451	0.117698	1.0691	0.683348
1114	Naive Treg	A2ML1-AS1	0.740836	0.855711	0.865756	0.386624	1.0688	1.23453
1115	Naive Treg	AL391834.1	0.740594	0.743037	0.996713	0.318904	1.06845	1.07198
1116	Naive Treg	AL034550.2	0.740348	0.361645	2.04717	0.0406416	1.0681	0.521743
1117	Naive Treg	CDC42BPA	0.739699	0.670802	1.10271	0.270154	1.06716	0.967763
1118	Naive Treg	LAPTM4B	0.738982	0.305807	2.4165	0.0156705	1.06613	0.441186
1119	Naive Treg	TFAP4	0.738261	0.374598	1.97081	0.0487455	1.06509	0.54043
1120	Naive Treg	EFHD1	0.737504	0.608173	1.21265	0.225262	1.06399	0.877409
1121	Naive Treg	CCDC15-DT	0.737212	0.565876	1.30278	0.19265	1.06357	0.816386
1122	Naive Treg	LDLRAD2	0.735874	1.07645	0.683613	0.49422	1.06164	1.55299
1123	Naive Treg	CR1	0.735691	0.464165	1.58498	0.112972	1.06138	0.669649
1124	Naive Treg	GAS5	0.735157	0.163784	4.48858	7.17e-06	1.06061	0.23629	v
1125	Naive Treg	ARC	0.735065	0.562515	1.30675	0.191299	1.06047	0.811538
1126	Naive Treg	SLC2A11	0.733663	0.354681	2.06852	0.0385915	1.05845	0.511696
1127	Naive Treg	AL138995.1	0.733644	0.620917	1.18155	0.237385	1.05842	0.895794
1128	Naive Treg	HOXA9	0.732412	1.08445	0.675379	0.499435	1.05665	1.56452
1129	Naive Treg	AC103843.1	0.731658	0.958056	0.763691	0.445051	1.05556	1.38218
1130	Naive Treg	C2orf27B	0.731139	0.731839	0.999044	0.317774	1.05481	1.05582
1131	Naive Treg	AC089983.1	0.730875	0.490237	1.49086	0.135999	1.05443	0.707263
1132	Naive Treg	ATL1	0.729566	0.607468	1.20099	0.229754	1.05254	0.876392
1133	Naive Treg	SYNGR1	0.72937	1.44176	0.505888	0.612935	1.05226	2.08002
1134	Naive Treg	AJ003147.2	0.729067	0.932064	0.782207	0.434093	1.05182	1.34468
1135	Naive Treg	ZNF626	0.728994	0.314009	2.32157	0.020256	1.05172	0.453019
1136	Naive Treg	AC092803.3	0.728617	0.694795	1.04868	0.294326	1.05117	1.00238
1137	Naive Treg	PGGHG	0.728587	0.276418	2.63581	0.00839359	1.05113	0.398787	v
1138	Naive Treg	AC004832.6	0.728538	0.250151	2.91239	0.00358677	1.05106	0.360892	v
1139	Naive Treg	BDH1	0.728232	0.393618	1.8501	0.0642991	1.05062	0.56787
1140	Naive Treg	LZTS3	0.726389	0.506946	1.43287	0.151894	1.04796	0.731368
1141	Naive Treg	TCF7L2	0.725505	0.394592	1.83862	0.0659711	1.04668	0.569276
1142	Naive Treg	TRIM9	0.725031	0.54115	1.3398	0.180312	1.046	0.780715
1143	Naive Treg	KIF5A	0.724528	0.73978	0.979384	0.32739	1.04527	1.06728
1144	Naive Treg	AC010332.3	0.723968	0.802785	0.901821	0.367152	1.04447	1.15817
1145	Naive Treg	MAN1C1	0.72381	0.76357	0.94793	0.343165	1.04424	1.1016
1146	Naive Treg	LINC02470	0.723156	0.635282	1.13832	0.254986	1.04329	0.916518
1147	Naive Treg	SNN	0.723084	0.317718	2.27587	0.0228538	1.04319	0.45837
1148	Naive Treg	AL160313.1	0.723049	0.787198	0.91851	0.358352	1.04314	1.13569
1149	Naive Treg	EDNRB-AS1	0.72247	0.676767	1.06753	0.285732	1.0423	0.976369
1150	Naive Treg	RBM26-AS1	0.721118	0.302224	2.38604	0.017031	1.04035	0.436017
1151	Naive Treg	MCM3AP-AS1	0.721004	0.383143	1.88181	0.0598613	1.04019	0.552759
1152	Naive Treg	CTSL	0.719985	0.201309	3.57651	0.000348209	1.03872	0.290428	v
1153	Naive Treg	ADD2	0.718107	0.80711	0.889726	0.373613	1.03601	1.16441
1154	Naive Treg	MIR99AHG	0.716302	0.722533	0.991376	0.321502	1.0334	1.04239
1155	Naive Treg	ALDH1L2	0.715588	0.95003	0.753226	0.451314	1.03237	1.3706
1156	Naive Treg	AC103724.3	0.714945	0.327152	2.18536	0.0288624	1.03145	0.471981
1157	Naive Treg	CEP70	0.71301	0.485675	1.46808	0.142082	1.02866	0.700681
1158	Naive Treg	IGLV1-44	0.711844	0.676808	1.05177	0.292907	1.02697	0.976428
1159	Naive Treg	SLC12A9-AS1	0.711531	0.464581	1.53156	0.125632	1.02652	0.670248
1160	Naive Treg	AKR1C1	0.711004	0.553169	1.28533	0.198678	1.02576	0.798054
1161	Naive Treg	ADPRM	0.710859	0.285981	2.48569	0.0129302	1.02555	0.412583
1162	Naive Treg	ZNF497	0.710503	0.609221	1.16625	0.243514	1.02504	0.87892
1163	Naive Treg	NUDT12	0.71025	0.521264	1.36255	0.173023	1.02467	0.752025
1164	Naive Treg	EVI5	0.709932	0.606066	1.17138	0.241448	1.02421	0.874369
1165	Naive Treg	SVIL	0.709113	0.250027	2.83614	0.00456625	1.02303	0.360713	v
1166	Naive Treg	NOTUM	0.707258	0.656477	1.07735	0.281322	1.02036	0.947097
1167	Naive Treg	BEX2	0.706905	0.286816	2.46467	0.0137141	1.01985	0.413788
1168	Naive Treg	RARB	0.705227	0.681373	1.03501	0.300665	1.01743	0.983014
1169	Naive Treg	STX17-AS1	0.705123	0.401758	1.75509	0.0792436	1.01728	0.579615
1170	Naive Treg	TMLHE-AS1	0.704997	0.803631	0.877264	0.380343	1.0171	1.15939
1171	Naive Treg	GDF10	0.704887	0.784862	0.898103	0.36913	1.01694	1.13232
1172	Naive Treg	AL096701.4	0.704178	0.76378	0.921965	0.356547	1.01591	1.1019
1173	Naive Treg	AC111170.2	0.703444	1.67426	0.420152	0.674374	1.01485	2.41544
1174	Naive Treg	PCDHGA12	0.70247	0.952777	0.737287	0.460948	1.01345	1.37457
1175	Naive Treg	CTSF	0.70165	0.303675	2.31053	0.020859	1.01227	0.438111
1176	Naive Treg	LINC02132	0.701639	0.551372	1.27253	0.203184	1.01225	0.795462
1177	Naive Treg	GGT7	0.700514	0.293947	2.38313	0.0171662	1.01063	0.424076
1178	Naive Treg	TSGA10	0.699878	0.332366	2.10575	0.0352262	1.00971	0.479502
1179	Naive Treg	ENPP2	0.698903	0.522118	1.33859	0.180703	1.0083	0.753257
1180	Naive Treg	AC008957.1	0.698739	0.527796	1.32388	0.185542	1.00807	0.761448
1181	Naive Treg	AC108673.2	0.698481	0.558963	1.2496	0.211445	1.00769	0.806413
1182	Naive Treg	SMIM10L2A	0.698418	0.609669	1.14557	0.251974	1.0076	0.879567
1183	Naive Treg	SLC5A5	0.698022	0.334257	2.08828	0.0367725	1.00703	0.482231
1184	Naive Treg	ZNF658	0.697425	0.312826	2.22943	0.025785	1.00617	0.451313
1185	Naive Treg	CFP	0.697336	0.364082	1.91533	0.0554508	1.00604	0.52526
1186	Naive Treg	AC068389.1	0.696789	0.568023	1.22669	0.219939	1.00525	0.819485
1187	Naive Treg	AL354892.1	0.696581	1.36108	0.511785	0.608801	1.00495	1.96362
1188	Naive Treg	ZNF485	0.696464	0.361889	1.92452	0.0542889	1.00478	0.522095
1189	Naive Treg	MCMDC2	0.696062	0.435597	1.59795	0.110054	1.00421	0.628433
1190	Naive Treg	IGHV4-4	0.695438	0.364727	1.90673	0.056555	1.0033	0.52619
1191	Naive Treg	KIF13A	0.695433	0.61506	1.13068	0.258192	1.0033	0.887344
1192	Naive Treg	PKN3	0.695334	0.655574	1.06065	0.288849	1.00315	0.945793
1193	Naive Treg	NR1I2	0.693463	0.765943	0.905372	0.365268	1.00046	1.10502
1194	Naive Treg	GABBR1	0.692776	0.39346	1.76073	0.0782843	0.999465	0.567643
1195	Naive Treg	CNR2	0.692517	0.644436	1.07461	0.28255	0.99909	0.929725
1196	Naive Treg	HCG20	0.692487	0.944093	0.733494	0.463257	0.999047	1.36204
1197	Naive Treg	CD19	0.692474	0.459931	1.5056	0.132169	0.999029	0.663541
1198	Naive Treg	AC006525.1	0.691722	1.44379	0.4791	0.631867	0.997943	2.08295
1199	Naive Treg	AL365226.1	0.691119	0.524002	1.31893	0.187194	0.997074	0.755974
1200	Naive Treg	AC008914.1	0.691042	0.46451	1.48768	0.136835	0.996963	0.670146
1201	Naive Treg	AC092159.2	0.690872	0.557067	1.2402	0.214903	0.996717	0.803678
1202	Naive Treg	AC025262.1	0.690639	0.626169	1.10296	0.270044	0.996382	0.90337
1203	Naive Treg	AC099343.4	0.690393	0.740168	0.932751	0.350948	0.996026	1.06784
1204	Naive Treg	FBLN5	0.688767	0.346534	1.98759	0.0468572	0.99368	0.499943
1205	Naive Treg	UBAC2-AS1	0.688365	0.297645	2.3127	0.0207389	0.993101	0.429411
1206	Naive Treg	TMEM231	0.68831	0.45312	1.51904	0.128751	0.993021	0.653714
1207	Naive Treg	PTGER2	0.688073	0.246856	2.78735	0.00531409	0.99268	0.356137	v
1208	Naive Treg	AC093801.1	0.687261	2.23895	0.306956	0.758877	0.991508	3.23013
1209	Naive Treg	AC105411.1	0.686972	0.530318	1.2954	0.195183	0.991092	0.765087
1210	Naive Treg	TMEM25	0.686653	0.428765	1.60147	0.109273	0.990631	0.618577
1211	Naive Treg	MPP7	0.685035	0.379392	1.80561	0.0709791	0.988296	0.547347
1212	Naive Treg	AL133493.2	0.684753	1.03596	0.660983	0.508623	0.98789	1.49458
1213	Naive Treg	TMED2-DT	0.684519	0.623887	1.09718	0.272561	0.987552	0.900079
1214	Naive Treg	AC011477.2	0.683862	0.533269	1.2824	0.199704	0.986605	0.769345
1215	Naive Treg	PTCH1	0.681385	0.310519	2.19434	0.0282107	0.983031	0.447984
1216	Naive Treg	CFAP100	0.680561	2.02556	0.335986	0.736881	0.981842	2.92227
1217	Naive Treg	SCIMP	0.680155	0.794963	0.855581	0.39223	0.981257	1.14689
1218	Naive Treg	TRBV14	0.679912	0.328152	2.07194	0.0382706	0.980905	0.473423
1219	Naive Treg	IGKV1-8	0.679634	0.988734	0.687377	0.491845	0.980504	1.42644
1220	Naive Treg	IQSEC3	0.679209	0.354513	1.9159	0.0553784	0.979892	0.511454
1221	Naive Treg	TOP1MT	0.678813	0.366904	1.85011	0.0642974	0.979321	0.52933
1222	Naive Treg	ZNF606	0.678655	0.284703	2.38373	0.0171383	0.979092	0.41074
1223	Naive Treg	AL163973.2	0.678527	0.529549	1.28133	0.200078	0.978907	0.763977
1224	Naive Treg	QRICH2	0.677393	0.701368	0.965817	0.334136	0.977272	1.01186
1225	Naive Treg	TLCD4	0.677287	1.30796	0.517819	0.604585	0.977118	1.88699
1226	Naive Treg	AP002813.1	0.676557	0.542449	1.24723	0.212315	0.976065	0.782589
1227	Naive Treg	SYCE2	0.675968	1.18676	0.569594	0.568953	0.975216	1.71213
1228	Naive Treg	RMDN2	0.674849	0.395976	1.70427	0.0883315	0.973601	0.571273
1229	Naive Treg	TBXA2R	0.674505	0.741304	0.909891	0.36288	0.973105	1.06947
1230	Naive Treg	LINC02580	0.674389	0.542128	1.24397	0.213512	0.972938	0.782126
1231	Naive Treg	ADAM23	0.67437	1.20772	0.558383	0.576583	0.97291	1.74237
1232	Naive Treg	AXIN2	0.67422	0.50047	1.34717	0.177925	0.972693	0.722026
1233	Naive Treg	CARD14	0.672923	0.587274	1.14584	0.25186	0.970823	0.847257
1234	Naive Treg	LINC01423	0.672139	1.02201	0.657664	0.510754	0.969691	1.47445
1235	Naive Treg	TEX41	0.672107	0.95208	0.705935	0.480228	0.969645	1.37356
1236	Naive Treg	Z98752.4	0.671972	0.631272	1.06447	0.287114	0.969451	0.910732
1237	Naive Treg	HIP1R	0.671869	0.261068	2.57354	0.0100664	0.969302	0.376641
1238	Naive Treg	CASC11	0.671603	0.414911	1.61867	0.105519	0.968918	0.59859
1239	Naive Treg	ZCWPW1	0.670661	0.363575	1.84463	0.0650912	0.96756	0.524527
1240	Naive Treg	KCNH3	0.670306	0.383138	1.74951	0.0802021	0.967047	0.552752
1241	Naive Treg	PDK1	0.669348	0.196757	3.4019	0.000669198	0.965665	0.283861	v
1242	Naive Treg	VSIG2	0.668917	0.527608	1.26783	0.204859	0.965044	0.761177
1243	Naive Treg	LINC02851	0.668286	0.63117	1.05881	0.289689	0.964133	0.910586
1244	Naive Treg	RAB25	0.668031	1.20489	0.554434	0.579282	0.963765	1.73829
1245	Naive Treg	IGHV5-51	0.667839	0.230324	2.89956	0.00373686	0.963488	0.332288	v
1246	Naive Treg	STRADB	0.667125	0.351912	1.89571	0.0579978	0.962458	0.507702
1247	Naive Treg	IFNGR2	0.666823	0.303754	2.19527	0.028144	0.962022	0.438224
1248	Naive Treg	FCRL2	0.665015	0.384658	1.72885	0.0838361	0.959413	0.554944
1249	Naive Treg	FCGRT	0.664661	0.223787	2.97005	0.00297748	0.958903	0.322857	v
1250	Naive Treg	PXYLP1	0.664208	0.365384	1.81783	0.0690895	0.95825	0.527138
1251	Naive Treg	LINC00663	0.66367	0.368296	1.802	0.0715448	0.957474	0.531339
1252	Naive Treg	CDCA7L	0.663464	0.561597	1.18139	0.237449	0.957176	0.810214
1253	Naive Treg	SLC2A6	0.662909	0.333672	1.98671	0.0469547	0.956375	0.481387
1254	Naive Treg	PDE9A	0.662833	0.480983	1.37808	0.168178	0.956266	0.693912
1255	Naive Treg	AP003498.1	0.66194	1.30927	0.505578	0.613153	0.954977	1.88888
1256	Naive Treg	CRTAM	0.661587	1.04673	0.632054	0.527352	0.954469	1.51011
1257	Naive Treg	AL136038.2	0.661546	0.616869	1.07242	0.28353	0.954409	0.889954
1258	Naive Treg	FHL1	0.661401	0.315752	2.09469	0.0361988	0.9542	0.455533
1259	Naive Treg	LEF1	0.661209	0.173348	3.81434	0.00013655	0.953923	0.250089	v
1260	Naive Treg	AC007540.1	0.660798	0.688248	0.960117	0.336996	0.95333	0.992931
1261	Naive Treg	AC010538.1	0.660437	0.884651	0.746551	0.455335	0.95281	1.27628
1262	Naive Treg	AL078581.4	0.660359	0.637059	1.03657	0.299934	0.952697	0.919082
1263	Naive Treg	AC008892.1	0.659307	0.32462	2.03101	0.0422538	0.951179	0.468328
1264	Naive Treg	AC011754.2	0.659238	0.986867	0.668011	0.504126	0.95108	1.42375
1265	Naive Treg	AC022395.1	0.658989	0.451474	1.45964	0.144389	0.950721	0.65134
1266	Naive Treg	SMIM1	0.658665	0.461267	1.42795	0.153307	0.950253	0.665468
1267	Naive Treg	AC135507.1	0.65833	0.393802	1.67173	0.0945778	0.94977	0.568136
1268	Naive Treg	SMPD3	0.658297	0.428526	1.53619	0.124492	0.949722	0.618233
1269	Naive Treg	ZNF540	0.658218	0.594398	1.10737	0.268134	0.949608	0.857536
1270	Naive Treg	AL353593.1	0.657413	0.457731	1.43624	0.150933	0.948446	0.660367
1271	Naive Treg	PRKCE	0.65695	0.41622	1.57837	0.11448	0.947779	0.600479
1272	Naive Treg	H1F0	0.655712	0.412455	1.58978	0.111885	0.945992	0.595046
1273	Naive Treg	SRPX	0.655708	0.678709	0.96611	0.333989	0.945987	0.97917
1274	Naive Treg	C22orf15	0.655694	0.504728	1.2991	0.193908	0.945967	0.728169
1275	Naive Treg	TTC28	0.655414	0.41393	1.5834	0.113331	0.945563	0.597174
1276	Naive Treg	AC018647.2	0.654966	0.354019	1.85009	0.0643009	0.944916	0.510741
1277	Naive Treg	EPB41L4A-AS1	0.653338	0.214067	3.05203	0.00227302	0.942568	0.308833	v
1278	Naive Treg	AL596325.1	0.6525	0.580055	1.12489	0.260634	0.941359	0.836842
1279	Naive Treg	MAPK6-DT	0.652494	0.852967	0.76497	0.444289	0.94135	1.23057
1280	Naive Treg	AP005136.4	0.651698	0.680594	0.957544	0.338293	0.940202	0.98189
1281	Naive Treg	FAM153CP	0.651416	0.160814	4.05074	5.10569e-05	0.939794	0.232006	v
1282	Naive Treg	MLLT3	0.651385	0.200302	3.25201	0.00114592	0.93975	0.288975	v
1283	Naive Treg	AC106897.1	0.65134	0.404861	1.6088	0.10766	0.939685	0.584091
1284	Naive Treg	TRABD2A	0.651243	0.123093	5.29064	1.21887e-07	0.939546	0.177586	v
1285	Naive Treg	AP000866.5	0.650896	0.412925	1.57631	0.114955	0.939045	0.595724
1286	Naive Treg	ZNF460-AS1	0.649641	0.375238	1.73128	0.0834019	0.937234	0.541354
1287	Naive Treg	LINC01970	0.649388	0.460376	1.41056	0.158375	0.936869	0.664183
1288	Naive Treg	MAL	0.64927	0.174876	3.71274	0.00020503	0.936699	0.252293	v
1289	Naive Treg	GSTM2	0.649074	0.207747	3.12434	0.00178202	0.936416	0.299716	v
1290	Naive Treg	EEF1B2	0.648772	0.0747102	8.68384	3.82615e-18	0.93598	0.107784	v
1291	Naive Treg	DSEL	0.64877	0.619279	1.04762	0.294813	0.935977	0.89343
1292	Naive Treg	ADIRF	0.64867	0.364863	1.77784	0.0754296	0.935833	0.526386
1293	Naive Treg	FXYD7	0.648627	0.389112	1.66694	0.0955259	0.935771	0.56137
1294	Naive Treg	LINC02828	0.646979	0.511886	1.26391	0.206261	0.933393	0.738495
1295	Naive Treg	FAM171A2	0.646783	0.614631	1.05231	0.292656	0.933111	0.886725
1296	Naive Treg	ITGA6	0.645312	0.294637	2.19019	0.0285103	0.930988	0.425071
1297	Naive Treg	AP001469.3	0.644635	0.646753	0.996725	0.318898	0.930012	0.933067
1298	Naive Treg	POC1B-AS1	0.643977	0.338576	1.90202	0.0571688	0.929062	0.488461
1299	Naive Treg	TCTN1	0.643761	0.344571	1.86829	0.0617212	0.92875	0.497111
1300	Naive Treg	OR56B1	0.642299	0.616394	1.04203	0.2974	0.926642	0.889269
1301	Naive Treg	PZP	0.640932	0.573829	1.11694	0.26402	0.92467	0.827861
1302	Naive Treg	PTPRK	0.640561	1.21128	0.528831	0.596923	0.924135	1.7475
1303	Naive Treg	NOS1AP	0.639588	1.39542	0.458348	0.646702	0.92273	2.01317
1304	Naive Treg	IGKV2-30	0.639209	0.333073	1.91913	0.0549681	0.922184	0.480522
1305	Naive Treg	LRMP	0.637959	0.41258	1.54627	0.12204	0.920381	0.595227
1306	Naive Treg	AC233992.3	0.637325	0.785536	0.811324	0.41718	0.919465	1.13329
1307	Naive Treg	BBS2	0.636278	0.334706	1.901	0.0573017	0.917955	0.482879
1308	Naive Treg	AC098484.4	0.635947	0.422208	1.50624	0.132005	0.917478	0.609117
1309	Naive Treg	AC026341.1	0.6352	0.476297	1.33362	0.182328	0.9164	0.687151
1310	Naive Treg	TAFA1	0.634574	0.592274	1.07142	0.283981	0.915496	0.85447
1311	Naive Treg	FAM169A	0.634477	0.270953	2.34165	0.0191989	0.915356	0.390903
1312	Naive Treg	C12orf42	0.633477	0.396669	1.59699	0.110267	0.913915	0.572272
1313	Naive Treg	TTC8	0.632893	0.79231	0.798795	0.424409	0.913072	1.14306
1314	Naive Treg	AC105339.6	0.632194	0.359921	1.75648	0.0790069	0.912063	0.519257
1315	Naive Treg	AC040904.1	0.630794	0.791411	0.79705	0.425422	0.910043	1.14176
1316	Naive Treg	AL031846.2	0.629318	0.564442	1.11494	0.264878	0.907913	0.814318
1317	Naive Treg	AC099501.1	0.626422	1.41838	0.441646	0.658746	0.903735	2.04629
1318	Naive Treg	SIRPD	0.62628	0.415206	1.50836	0.131463	0.90353	0.599016
1319	Naive Treg	DDX11-AS1	0.625311	0.542724	1.15217	0.24925	0.902133	0.782985
1320	Naive Treg	BANK1	0.625163	0.456377	1.36984	0.170737	0.90192	0.658413
1321	Naive Treg	AL353807.2	0.624639	0.469697	1.32988	0.183559	0.901164	0.67763
1322	Naive Treg	CMTM8	0.624257	0.198535	3.14431	0.00166477	0.900612	0.286426	v
1323	Naive Treg	CLEC2L	0.622922	1.52279	0.409067	0.68249	0.898686	2.19692
1324	Naive Treg	OXNAD1	0.622154	0.145951	4.26275	2.01922e-05	0.897578	0.210563	v
1325	Naive Treg	CHRM5	0.621947	0.752104	0.826944	0.408269	0.897281	1.08506
1326	Naive Treg	SESN3	0.621816	0.216679	2.86976	0.00410782	0.897091	0.312601	v
1327	Naive Treg	BMP4	0.621587	0.844083	0.736405	0.461484	0.89676	1.21775
1328	Naive Treg	AC084048.1	0.621558	0.908793	0.683939	0.494014	0.896719	1.31111
1329	Naive Treg	TMEM147-AS1	0.621484	0.575274	1.08033	0.279997	0.896612	0.829945
1330	Naive Treg	RPL34-AS1	0.620974	0.328163	1.89227	0.0584548	0.895877	0.47344
1331	Naive Treg	ESAM	0.620077	0.485139	1.27814	0.201199	0.894582	0.699908
1332	Naive Treg	EPPK1	0.619287	0.664994	0.931268	0.351715	0.893443	0.959384
1333	Naive Treg	FAM92A	0.61926	0.672671	0.920599	0.35726	0.893403	0.970459
1334	Naive Treg	ATXN2-AS	0.61883	0.607922	1.01794	0.308705	0.892783	0.877046
1335	Naive Treg	ZBED3-AS1	0.618502	0.457655	1.35146	0.176549	0.89231	0.660257
1336	Naive Treg	MAP3K14-AS1	0.618033	0.359372	1.71976	0.0854765	0.891633	0.518465
1337	Naive Treg	PM20D2	0.617903	0.466243	1.32528	0.185078	0.891445	0.672646
1338	Naive Treg	ADAMTSL5	0.617213	0.37514	1.64529	0.09991	0.890451	0.541212
1339	Naive Treg	NCMAP-DT	0.616922	0.33385	1.8479	0.0646169	0.89003	0.481644
1340	Naive Treg	SLC16A2	0.616303	0.702695	0.877057	0.380456	0.889138	1.01377
1341	Naive Treg	KLHDC1	0.615874	0.437453	1.40786	0.159172	0.888518	0.631112
1342	Naive Treg	ACSS2	0.615697	0.287871	2.13879	0.0324524	0.888263	0.41531
1343	Naive Treg	CCDC106	0.614205	0.352891	1.7405	0.0817721	0.88611	0.509114
1344	Naive Treg	SNHG7	0.613533	0.109151	5.62095	1.89914e-08	0.885141	0.157472	v
1345	Naive Treg	CLUAP1	0.612947	0.232497	2.63637	0.00837978	0.884296	0.335422	v
1346	Naive Treg	HES7	0.611387	1.53094	0.399355	0.689632	0.882045	2.20867
1347	Naive Treg	CHADL	0.611113	0.446676	1.36814	0.17127	0.88165	0.644417
1348	Naive Treg	ZNF665	0.610793	0.342264	1.78456	0.0743319	0.881188	0.493783
1349	Naive Treg	ASAP1-IT2	0.610779	0.668596	0.913526	0.360966	0.881168	0.964579
1350	Naive Treg	AC011388.1	0.610524	0.510747	1.19536	0.231948	0.8808	0.736852
1351	Naive Treg	CCL23	0.609589	1.53491	0.397149	0.691258	0.87945	2.21441
1352	Naive Treg	DEPTOR	0.609532	0.359551	1.69526	0.0900264	0.879368	0.518722
1353	Naive Treg	AC245014.1	0.608718	0.634107	0.95996	0.337075	0.878194	0.914824
1354	Naive Treg	C6orf201	0.608408	0.505138	1.20444	0.22842	0.877748	0.72876
1355	Naive Treg	MPZL1	0.608312	0.453301	1.34196	0.179609	0.877609	0.653975
1356	Naive Treg	MAGEF1	0.607897	0.319317	1.90374	0.056944	0.877011	0.460678
1357	Naive Treg	PRKCA-AS1	0.607012	0.484108	1.25388	0.209887	0.875734	0.69842
1358	Naive Treg	ANGPTL2	0.606653	0.40234	1.50781	0.131603	0.875215	0.580454
1359	Naive Treg	AC008040.1	0.606383	0.437386	1.38638	0.165631	0.874825	0.631014
1360	Naive Treg	AL161729.2	0.606012	0.7067	0.857523	0.391156	0.87429	1.01955
1361	Naive Treg	AC091607.2	0.605241	0.985381	0.61422	0.53907	0.873178	1.4216
1362	Naive Treg	CLBA1	0.604781	0.459072	1.3174	0.187704	0.872515	0.6623
1363	Naive Treg	ENO1-AS1	0.604408	0.378105	1.59852	0.109927	0.871976	0.54549
1364	Naive Treg	AL356276.1	0.6042	0.574843	1.05107	0.293227	0.871676	0.829323
1365	Naive Treg	LRMDA	0.603329	1.11688	0.540189	0.589066	0.870419	1.61132
1366	Naive Treg	RBAKDN	0.603299	0.542132	1.11283	0.265783	0.870376	0.782131
1367	Naive Treg	REELD1	0.603077	0.44692	1.34941	0.177206	0.870056	0.644769
1368	Naive Treg	VPS13A-AS1	0.601291	0.386862	1.55428	0.120119	0.867479	0.558124
1369	Naive Treg	PRKD3	0.600739	0.278719	2.15535	0.0311341	0.866684	0.402107
1370	Naive Treg	TRAJ16	0.600489	0.89429	0.67147	0.501921	0.866323	1.29019
1371	Naive Treg	TRBV10-1	0.600373	0.679662	0.88334	0.377053	0.866154	0.980545
1372	Naive Treg	CCL13	0.599996	0.255714	2.34635	0.0189583	0.865611	0.368918
1373	Naive Treg	GLIS3	0.599962	1.24672	0.481231	0.630352	0.865562	1.79864
1374	Naive Treg	COL11A2	0.599874	0.426435	1.40672	0.159511	0.865435	0.615216
1375	Naive Treg	AP000977.1	0.599287	0.440753	1.35969	0.173929	0.864588	0.635872
1376	Naive Treg	MT3	0.59844	0.446432	1.34049	0.180085	0.863366	0.644066
1377	Naive Treg	TIGD3	0.59765	0.401117	1.48996	0.136234	0.862227	0.57869
1378	Naive Treg	AC012368.1	0.59726	0.205589	2.90512	0.0036711	0.861664	0.296602	v
1379	Naive Treg	CTTNBP2	0.597157	0.694459	0.859888	0.389851	0.861515	1.00189
1380	Naive Treg	PCDH9	0.596887	0.525791	1.13522	0.256284	0.861126	0.758556
1381	Naive Treg	ASIC3	0.596681	0.878249	0.679398	0.496886	0.860828	1.26705
1382	Naive Treg	PDE6C	0.596527	0.682597	0.873909	0.382168	0.860607	0.984779
1383	Naive Treg	PHKA2-AS1	0.595818	0.692717	0.860118	0.389724	0.859584	0.999379
1384	Naive Treg	SNHG32	0.595369	0.170566	3.49055	0.000482023	0.858936	0.246074	v
1385	Naive Treg	AC022211.2	0.595316	0.429659	1.38555	0.165883	0.858859	0.619868
1386	Naive Treg	ACSM3	0.595226	0.429279	1.38657	0.165572	0.85873	0.619319
1387	Naive Treg	RPS12	0.595037	0.0726457	8.19095	2.59168e-16	0.858457	0.104806	v
1388	Naive Treg	LDLRAP1	0.594993	0.148863	3.99692	6.41714e-05	0.858394	0.214764	v
1389	Naive Treg	ZNF181	0.593267	0.217782	2.72413	0.00644702	0.855904	0.314193	v
1390	Naive Treg	KANTR	0.593246	0.284277	2.08686	0.0369007	0.855873	0.410124
1391	Naive Treg	SCML4	0.593078	0.173391	3.42046	0.000625149	0.85563	0.25015	v
1392	Naive Treg	LINC00920	0.591727	0.246214	2.4033	0.0162477	0.853682	0.355212
1393	Naive Treg	KDM4A-AS1	0.591149	0.586902	1.00724	0.313821	0.852848	0.846721
1394	Naive Treg	ZNF835	0.5898	0.354041	1.66591	0.0957317	0.850901	0.510773
1395	Naive Treg	FAM27C	0.588742	0.543037	1.08417	0.278291	0.849375	0.783437
1396	Naive Treg	HPCAL4	0.588163	0.321544	1.82918	0.0673723	0.84854	0.46389
1397	Naive Treg	GJB6	0.58802	0.485695	1.21068	0.226019	0.848334	0.700709
1398	Naive Treg	ATM	0.587777	0.171015	3.43699	0.000588212	0.847983	0.246723	v
1399	Naive Treg	FAM229B	0.587619	0.368821	1.59323	0.111108	0.847755	0.532097
1400	Naive Treg	AC133644.2	0.587277	0.328125	1.7898	0.0734868	0.847261	0.473384
1401	Naive Treg	TRBV16	0.587017	0.690388	0.850272	0.395174	0.846887	0.996019
1402	Naive Treg	MORF4L2-AS1	0.585809	0.303399	1.93082	0.0535052	0.845144	0.437712
1403	Naive Treg	AC005842.1	0.58538	0.55009	1.06415	0.28726	0.844524	0.793612
1404	Naive Treg	GIMAP5	0.58505	0.145502	4.02091	5.79726e-05	0.844049	0.209915	v
1405	Naive Treg	AC025048.2	0.584508	0.455063	1.28446	0.198982	0.843267	0.656517
1406	Naive Treg	UNC45B	0.582025	0.264976	2.19652	0.0280548	0.839684	0.382279
1407	Naive Treg	CASC1	0.581794	0.294492	1.97559	0.0482013	0.839352	0.424862
1408	Naive Treg	KLHDC8B	0.581691	0.357572	1.62678	0.103784	0.839203	0.515868
1409	Naive Treg	TSPAN33	0.581071	0.577128	1.00683	0.314015	0.838308	0.832619
1410	Naive Treg	AL512625.2	0.580829	0.478215	1.21458	0.224528	0.837959	0.689919
1411	Naive Treg	RNF212	0.580777	0.289564	2.0057	0.0448886	0.837884	0.417752
1412	Naive Treg	AP002755.1	0.580747	0.493734	1.17623	0.239502	0.837841	0.712308
1413	Naive Treg	AL672277.1	0.580053	0.563195	1.02993	0.303042	0.836839	0.812519
1414	Naive Treg	PRRG2	0.579986	0.313182	1.85191	0.0640386	0.836742	0.451827
1415	Naive Treg	AC123912.1	0.579142	0.374875	1.54489	0.122372	0.835526	0.54083
1416	Naive Treg	DMXL2	0.579048	0.340063	1.70277	0.0886115	0.83539	0.490607
1417	Naive Treg	ZNF572	0.578943	0.433752	1.33473	0.181964	0.835238	0.625772
1418	Naive Treg	AC120024.1	0.578106	0.730888	0.790963	0.428965	0.834031	1.05445
1419	Naive Treg	PTK2	0.577753	0.51158	1.12935	0.25875	0.833521	0.738054
1420	Naive Treg	AC105942.1	0.577749	0.667456	0.865599	0.38671	0.833516	0.962935
1421	Naive Treg	TBX6	0.577466	0.456082	1.26614	0.205462	0.833107	0.657988
1422	Naive Treg	SHISAL2A	0.5773	0.230525	2.50429	0.0122699	0.832868	0.332577
1423	Naive Treg	C20orf96	0.576978	0.410165	1.4067	0.159517	0.832403	0.591743
1424	Naive Treg	YES1	0.576793	0.29609	1.94804	0.0514107	0.832137	0.427167
1425	Naive Treg	AC053527.2	0.576718	0.339597	1.69824	0.0894616	0.832028	0.489934
1426	Naive Treg	ALS2CL	0.576649	0.778975	0.740266	0.459139	0.831928	1.12382
1427	Naive Treg	DENND5A	0.576228	0.303625	1.89782	0.0577192	0.831321	0.438039
1428	Naive Treg	E2F5	0.575881	0.282417	2.03912	0.0414383	0.830821	0.407442
1429	Naive Treg	PPBP	0.57415	0.430144	1.33479	0.181947	0.828323	0.620566
1430	Naive Treg	BAIAP2L1	0.5738	0.313527	1.83015	0.0672281	0.827818	0.452324
1431	Naive Treg	ACER1	0.573707	0.715472	0.801858	0.422635	0.827684	1.03221
1432	Naive Treg	HIST1H4B	0.573649	0.463531	1.23756	0.215878	0.827601	0.668734
1433	Naive Treg	AL138976.2	0.573621	1.03328	0.555148	0.578794	0.827561	1.4907
1434	Naive Treg	ZNF578	0.572711	0.365451	1.56713	0.117084	0.826247	0.527235
1435	Naive Treg	HIF1A-AS1	0.572406	0.818453	0.699375	0.484318	0.825807	1.18078
1436	Naive Treg	AC245407.2	0.5724	0.189085	3.02722	0.00246815	0.825799	0.272791	v
1437	Naive Treg	MAML2	0.571521	0.180629	3.16407	0.00155581	0.82453	0.260592	v
1438	Naive Treg	PITPNM2	0.571125	0.349323	1.63495	0.10206	0.823959	0.503966
1439	Naive Treg	C2orf81	0.570728	0.371226	1.53741	0.124193	0.823386	0.535567
1440	Naive Treg	YIPF7	0.570378	0.704157	0.810016	0.417931	0.822882	1.01588
1441	Naive Treg	ZNF737	0.570372	0.229169	2.48887	0.012815	0.822872	0.330621
1442	Naive Treg	AC005920.1	0.570167	0.28474	2.00241	0.0452405	0.822576	0.410793
1443	Naive Treg	ITGA9	0.56991	0.782034	0.728753	0.466153	0.822206	1.12824
1444	Naive Treg	ZCCHC14	0.569359	0.300968	1.89176	0.0585229	0.821411	0.434205
1445	Naive Treg	NDUFV2-AS1	0.569293	0.336221	1.69321	0.0904153	0.821316	0.485064
1446	Naive Treg	HAGHL	0.567965	0.349646	1.6244	0.104291	0.819401	0.504433
1447	Naive Treg	LRP11	0.567587	0.393538	1.44227	0.149227	0.818855	0.567756
1448	Naive Treg	PHETA1	0.567325	0.283774	1.99921	0.0455853	0.818477	0.4094
1449	Naive Treg	ISYNA1	0.567203	0.383388	1.47945	0.13902	0.818301	0.553112
1450	Naive Treg	TERC	0.567093	0.320154	1.77131	0.0765084	0.818143	0.461884
1451	Naive Treg	ABRAXAS1	0.566773	0.232057	2.44238	0.0145907	0.81768	0.334788
1452	Naive Treg	ZNF295-AS1	0.566545	0.546422	1.03683	0.299817	0.817351	0.788321
1453	Naive Treg	TMEM38B	0.566298	0.222664	2.54329	0.0109813	0.816996	0.321236
1454	Naive Treg	CBY1	0.566042	0.253059	2.2368	0.0252996	0.816626	0.365087
1455	Naive Treg	RPL32	0.565644	0.0710446	7.96181	1.69546e-15	0.816051	0.102496	v
1456	Naive Treg	AC007038.2	0.565565	0.378749	1.49325	0.135373	0.815938	0.546419
1457	Naive Treg	AC026471.3	0.565006	0.636323	0.887923	0.374582	0.815131	0.91802
1458	Naive Treg	AC026471.2	0.56484	0.306886	1.84056	0.0656867	0.814893	0.442743
1459	Naive Treg	IL6ST	0.56418	0.0979977	5.75707	8.55846e-09	0.81394	0.141381	v
1460	Naive Treg	DIRAS3	0.564136	0.750125	0.752055	0.452018	0.813876	1.0822
1461	Naive Treg	DCBLD1	0.563539	0.337104	1.67171	0.0945815	0.813015	0.486338
1462	Naive Treg	CEBPE	0.563387	0.750806	0.750376	0.453028	0.812795	1.08318
1463	Naive Treg	ARHGAP24	0.563033	0.819863	0.68674	0.492246	0.812285	1.18281
1464	Naive Treg	ZNF711	0.562961	0.518157	1.08647	0.277272	0.812181	0.747542
1465	Naive Treg	FAM227B	0.562932	0.341634	1.64776	0.0994017	0.812139	0.492874
1466	Naive Treg	FAM89A	0.562665	0.494703	1.13738	0.255379	0.811755	0.713706
1467	Naive Treg	SLC16A11	0.562438	0.49837	1.12855	0.259086	0.811427	0.718997
1468	Naive Treg	TH2LCRR	0.562072	0.921234	0.610129	0.541776	0.810898	1.32906
1469	Naive Treg	TTC23L	0.561592	0.559805	1.00319	0.315768	0.810206	0.807628
1470	Naive Treg	IL36A	0.560921	0.747511	0.750384	0.453023	0.809238	1.07843
1471	Naive Treg	PRKCA	0.560755	0.278138	2.0161	0.0437893	0.808999	0.401269
1472	Naive Treg	TRBV7-6	0.559565	0.655314	0.853888	0.393167	0.807282	0.945419
1473	Naive Treg	DNAJC12	0.558728	0.600657	0.930195	0.35227	0.806074	0.866564
1474	Naive Treg	AC002550.2	0.558695	0.789149	0.707971	0.478963	0.806027	1.1385
1475	Naive Treg	AC013553.4	0.558524	1.42634	0.391577	0.695371	0.80578	2.05778
1476	Naive Treg	VIPR1	0.558472	0.399669	1.39734	0.162313	0.805704	0.5766
1477	Naive Treg	ZMAT1	0.55847	0.382526	1.45995	0.144304	0.805702	0.551869
1478	Naive Treg	SPIN3	0.557954	0.30907	1.80526	0.0710333	0.804957	0.445894
1479	Naive Treg	AC145124.1	0.557882	0.23427	2.38136	0.0172487	0.804853	0.33798
1480	Naive Treg	DYNC2LI1	0.557759	0.403379	1.38272	0.166752	0.804676	0.581953
1481	Naive Treg	TMEM177	0.557716	0.242499	2.29987	0.0214558	0.804614	0.349852
1482	Naive Treg	LIPT2	0.557006	0.272553	2.04366	0.0409871	0.80359	0.393211
1483	Naive Treg	FAM66C	0.55668	0.372599	1.49404	0.135164	0.803119	0.537547
1484	Naive Treg	SNHG29	0.556638	0.104889	5.30695	1.11477e-07	0.803059	0.151322	v
1485	Naive Treg	NLGN2	0.55591	0.506457	1.09765	0.272359	0.802009	0.730663
1486	Naive Treg	ZNF483	0.555628	0.318685	1.7435	0.0812461	0.801602	0.459765
1487	Naive Treg	PAXBP1-AS1	0.555534	0.328099	1.69319	0.0904187	0.801467	0.473346
1488	Naive Treg	AC005972.3	0.554812	0.761818	0.728274	0.466446	0.800425	1.09907
1489	Naive Treg	ZNF320	0.554737	0.430084	1.28983	0.197108	0.800317	0.620481
1490	Naive Treg	ARMC9	0.554391	0.304225	1.8223	0.0684089	0.799817	0.438904
1491	Naive Treg	ETFRF1	0.554062	0.190732	2.90492	0.00367345	0.799342	0.275168	v
1492	Naive Treg	ABCA1	0.553733	0.415862	1.33153	0.183014	0.798868	0.599961
1493	Naive Treg	FAM243B	0.553037	2.01394	0.274605	0.78362	0.797864	2.9055
1494	Naive Treg	C10orf91	0.552518	0.413523	1.33613	0.181508	0.797116	0.596587
1495	Naive Treg	AC023300.2	0.552113	0.502178	1.09944	0.271577	0.796531	0.72449
1496	Naive Treg	AC140125.2	0.551357	0.527545	1.04514	0.295959	0.79544	0.761087
1497	Naive Treg	ZNF90	0.55112	0.457853	1.20371	0.228704	0.795098	0.660542
1498	Naive Treg	NEXMIF	0.55079	0.477888	1.15255	0.249094	0.794623	0.689446
1499	Naive Treg	RYK	0.549063	0.285167	1.92541	0.0541786	0.79213	0.411409
1500	Naive Treg	AP003721.2	0.548464	0.892076	0.614817	0.538675	0.791266	1.28699
1501	Naive Treg	AL138889.1	0.548316	0.497806	1.10147	0.270694	0.791053	0.718182
1502	Naive Treg	AC025442.1	0.548283	0.441526	1.24179	0.214313	0.791006	0.636987
1503	Naive Treg	AL121944.1	0.548263	0.337677	1.62363	0.104454	0.790976	0.487165
1504	Naive Treg	STX3	0.548055	0.473151	1.15831	0.246738	0.790677	0.682613
1505	Naive Treg	AC096564.1	0.546474	0.551932	0.990112	0.322119	0.788396	0.796269
1506	Naive Treg	ZKSCAN7-AS1	0.545322	0.662013	0.823733	0.410091	0.786733	0.955082
1507	Naive Treg	BBS5	0.545219	0.281331	1.938	0.0526234	0.786585	0.405875
1508	Naive Treg	PIK3IP1	0.545118	0.119221	4.57235	4.82293e-06	0.786438	0.171999	v
1509	Naive Treg	MCRIP2	0.544514	0.239612	2.27249	0.0230572	0.785568	0.345687
1510	Naive Treg	ZNF397	0.544328	0.184431	2.95139	0.0031635	0.785299	0.266078	v
1511	Naive Treg	CCDC154	0.544301	0.381936	1.42511	0.154125	0.785261	0.551018
1512	Naive Treg	LINC01311	0.544235	0.348881	1.55994	0.118773	0.785165	0.503329
1513	Naive Treg	KLRC3	0.543453	1.70159	0.319379	0.749439	0.784036	2.45488
1514	Naive Treg	RASGEF1B	0.543201	0.36805	1.47589	0.139974	0.783674	0.530984
1515	Naive Treg	XIAP-AS1	0.542486	0.971196	0.558576	0.576451	0.782642	1.40114
1516	Naive Treg	ZNF354B	0.541424	0.284767	1.90129	0.0572643	0.781109	0.410832
1517	Naive Treg	ZNF506	0.541153	0.202688	2.66989	0.00758769	0.780718	0.292416	v
1518	Naive Treg	ZNF717	0.540467	0.262329	2.06026	0.0393736	0.779729	0.378461
1519	Naive Treg	AC026691.1	0.539862	0.417124	1.29425	0.19558	0.778856	0.601783
1520	Naive Treg	TREM1	0.539446	0.490126	1.10063	0.271059	0.778256	0.707103
1521	Naive Treg	SULT1A1	0.539386	0.190645	2.82927	0.0046654	0.77817	0.275043	v
1522	Naive Treg	AC114956.1	0.539193	0.565494	0.95349	0.340342	0.777891	0.815836
1523	Naive Treg	NLN	0.539119	0.584535	0.922304	0.35637	0.777785	0.843306
1524	Naive Treg	AC231759.2	0.538225	0.64917	0.829096	0.40705	0.776494	0.936555
1525	Naive Treg	RPS13	0.537987	0.0647099	8.31382	9.26676e-17	0.77615	0.0933566	v
1526	Naive Treg	MAP9	0.537962	0.33748	1.59406	0.110923	0.776115	0.48688
1527	Naive Treg	CERS6	0.537303	0.553297	0.971093	0.331502	0.775165	0.798239
1528	Naive Treg	ZNF827	0.536908	0.500801	1.0721	0.283676	0.774595	0.722504
1529	Naive Treg	ACO1	0.536709	0.319421	1.68026	0.0929074	0.774308	0.460827
1530	Naive Treg	RPS3A	0.536256	0.063656	8.42428	3.62981e-17	0.773653	0.0918361	v
1531	Naive Treg	LINC01786	0.535677	0.485122	1.10421	0.269501	0.772819	0.699882
1532	Naive Treg	AFF2	0.534642	0.590102	0.906016	0.364927	0.771326	0.851338
1533	Naive Treg	UPK3A	0.534024	1.83557	0.290932	0.771104	0.770434	2.64816
1534	Naive Treg	FCRL3	0.533985	0.191569	2.78742	0.00531288	0.770377	0.276376	v
1535	Naive Treg	AATK	0.533499	0.470436	1.13405	0.256772	0.769677	0.678696
1536	Naive Treg	AC008443.8	0.532955	0.785153	0.678791	0.49727	0.768892	1.13274
1537	Naive Treg	SLC30A4	0.532902	0.495939	1.07453	0.282584	0.768815	0.715488
1538	Naive Treg	LOX	0.532352	0.588365	0.9048	0.365572	0.768022	0.848831
1539	Naive Treg	MTRNR2L3	0.532038	1.14621	0.464172	0.642525	0.767569	1.65363
1540	Naive Treg	SAP25	0.53139	0.232401	2.28652	0.0222236	0.766634	0.335283
1541	Naive Treg	TRIM73	0.531156	0.189028	2.80992	0.00495532	0.766296	0.27271	v
1542	Naive Treg	ZNF337-AS1	0.531125	0.315452	1.68369	0.0922411	0.766251	0.455101
1543	Naive Treg	AC107214.1	0.531015	0.487916	1.08833	0.276449	0.766092	0.703914
1544	Naive Treg	SNHG1	0.530922	0.21697	2.44698	0.0144057	0.765958	0.313021
1545	Naive Treg	AC100830.3	0.530044	0.990718	0.53501	0.592643	0.764692	1.4293
1546	Naive Treg	MYRIP	0.529098	0.731696	0.723112	0.469611	0.763327	1.05561
1547	Naive Treg	TPCN1	0.529081	0.232741	2.27326	0.0230105	0.763303	0.335775
1548	Naive Treg	TSPAN4	0.529039	0.39441	1.34134	0.17981	0.763242	0.569014
1549	Naive Treg	AL139339.1	0.528978	0.583959	0.905848	0.365016	0.763154	0.842474
1550	Naive Treg	AC006942.1	0.528745	0.281029	1.88146	0.0599093	0.762818	0.405439
1551	Naive Treg	APOO	0.5287	0.183099	2.8875	0.00388312	0.762753	0.264157	v
1552	Naive Treg	RELA-DT	0.528442	0.331853	1.5924	0.111295	0.762381	0.478762
1553	Naive Treg	CCDC152	0.528023	0.249252	2.11843	0.0341387	0.761776	0.359594
1554	Naive Treg	AC123768.4	0.527905	0.931964	0.566444	0.571092	0.761607	1.34454
1555	Naive Treg	CRB1	0.527545	0.66901	0.788546	0.430378	0.761087	0.965178
1556	Naive Treg	LCLAT1	0.527111	0.1573	3.351	0.000805207	0.760461	0.226936	v
1557	Naive Treg	CHST10	0.526844	0.391182	1.3468	0.178044	0.760075	0.564356
1558	Naive Treg	ZNF670	0.526291	0.447903	1.17501	0.239991	0.759278	0.646188
1559	Naive Treg	SPDYE1	0.525844	0.631313	0.832936	0.404881	0.758632	0.910793
1560	Naive Treg	ZNF382	0.525463	0.330436	1.59021	0.111787	0.758083	0.476718
1561	Naive Treg	DHDH	0.525096	0.383755	1.36831	0.171215	0.757554	0.553641
1562	Naive Treg	LINC00381	0.524854	0.828245	0.633694	0.52628	0.757205	1.19491
1563	Naive Treg	TNNT3	0.524838	0.410356	1.27898	0.200903	0.757182	0.592018
1564	Naive Treg	MID1IP1	0.524642	0.281687	1.8625	0.0625331	0.756898	0.406389
1565	Naive Treg	CAMK2N1	0.523853	0.322704	1.62332	0.104521	0.75576	0.465564
1566	Naive Treg	COL6A1	0.522607	0.111678	4.6796	2.87432e-06	0.753963	0.161117	v
1567	Naive Treg	LINC01284	0.522581	0.592567	0.881893	0.377835	0.753925	0.854893
1568	Naive Treg	AC104958.1	0.522407	0.571613	0.913917	0.360761	0.753673	0.824663
1569	Naive Treg	ARF4-AS1	0.522034	0.283353	1.84235	0.0654244	0.753136	0.408792
1570	Naive Treg	LINC00243	0.521488	0.193307	2.69772	0.00698169	0.752348	0.278883	v
1571	Naive Treg	CD9	0.520583	0.243068	2.14172	0.0322158	0.751043	0.350672
1572	Naive Treg	AC004160.1	0.520212	2.04373	0.25454	0.799079	0.750507	2.94849
1573	Naive Treg	CDK20	0.519917	0.2578	2.01674	0.0437223	0.750082	0.371927
1574	Naive Treg	AC009812.4	0.519826	0.799853	0.649901	0.515756	0.74995	1.15394
1575	Naive Treg	PDCD4-AS1	0.519636	0.335052	1.55091	0.120923	0.749676	0.483377
1576	Naive Treg	AL137186.1	0.51946	0.80756	0.643246	0.520064	0.749422	1.16506
1577	Naive Treg	HAR1B	0.519154	0.324193	1.60137	0.109294	0.748981	0.467711
1578	Naive Treg	MDS2	0.518509	0.378796	1.36883	0.171051	0.748051	0.546487
1579	Naive Treg	AL451050.2	0.518168	0.333406	1.55417	0.120144	0.747559	0.481003
1580	Naive Treg	HOMER1	0.517869	0.546426	0.947738	0.343263	0.747127	0.788326
1581	Naive Treg	AREG	0.517494	0.160434	3.2256	0.00125711	0.746587	0.231457	v
1582	Naive Treg	DPP6	0.517225	0.538455	0.960572	0.336768	0.746198	0.776827
1583	Naive Treg	ALKBH2	0.516748	0.22013	2.34747	0.0189013	0.74551	0.31758
1584	Naive Treg	SLC8B1	0.516503	0.234199	2.2054	0.0274259	0.745156	0.337878
1585	Naive Treg	SNHG14	0.515794	0.326145	1.58149	0.113767	0.744134	0.470528
1586	Naive Treg	AC093510.1	0.515743	0.352866	1.46159	0.143855	0.74406	0.509077
1587	Naive Treg	AP001189.1	0.515264	0.487041	1.05795	0.290079	0.743369	0.702652
1588	Naive Treg	AC080013.5	0.515003	0.348168	1.47918	0.139092	0.742993	0.5023
1589	Naive Treg	AC232271.3	0.514262	0.870421	0.590819	0.554642	0.741923	1.25575
1590	Naive Treg	P2RY1	0.513878	0.443939	1.15754	0.247051	0.74137	0.640469
1591	Naive Treg	DACT1	0.513126	0.462182	1.11022	0.266902	0.740284	0.666787
1592	Naive Treg	RCAN3AS	0.51301	0.294874	1.73976	0.0819015	0.740117	0.425413
1593	Naive Treg	PITPNA-AS1	0.512883	0.17719	2.89453	0.00379723	0.739934	0.255632	v
1594	Naive Treg	FOXRED2	0.512794	0.282227	1.81696	0.0692238	0.739806	0.407168
1595	Naive Treg	BARX1	0.512643	0.972998	0.52687	0.598284	0.739587	1.40374
1596	Naive Treg	BTBD8	0.512443	0.296899	1.72598	0.0843502	0.739299	0.428334
1597	Naive Treg	NDRG2	0.511778	0.273616	1.87042	0.0614252	0.738339	0.394745
1598	Naive Treg	BCAS4	0.511667	0.164861	3.10363	0.0019116	0.738179	0.237844	v
1599	Naive Treg	AL139095.4	0.511415	0.427571	1.1961	0.231659	0.737816	0.616854
1600	Naive Treg	AC004039.1	0.511308	0.529534	0.965582	0.334253	0.737662	0.763956
1601	Naive Treg	AC012645.3	0.510934	0.297765	1.7159	0.0861812	0.737122	0.429584
1602	Naive Treg	SIRPG-AS1	0.510897	0.62129	0.822316	0.410897	0.737068	0.896332
1603	Naive Treg	AC008655.2	0.509857	0.481269	1.0594	0.289418	0.735568	0.694325
1604	Naive Treg	C12orf66	0.507355	0.295802	1.71518	0.0863117	0.731958	0.426752
1605	Naive Treg	BMP6	0.507228	0.661117	0.767228	0.442946	0.731775	0.95379
1606	Naive Treg	ZNF891	0.506539	0.327449	1.54693	0.121881	0.730782	0.472408
1607	Naive Treg	ZNF594	0.506141	0.296478	1.70718	0.087789	0.730207	0.427728
1608	Naive Treg	DTX1	0.506039	0.631902	0.800818	0.423237	0.730059	0.911642
1609	Naive Treg	ZNF550	0.50593	0.278763	1.81491	0.0695374	0.729902	0.402169
1610	Naive Treg	PAXIP1-AS2	0.505512	0.208635	2.42295	0.0153951	0.7293	0.300997
1611	Naive Treg	CYP2C8	0.504755	0.696578	0.724621	0.468685	0.728208	1.00495
1612	Naive Treg	DPEP3	0.504743	0.514331	0.981358	0.326416	0.72819	0.742023
1613	Naive Treg	LINC02447	0.503712	0.37342	1.34891	0.177364	0.726702	0.538731
1614	Naive Treg	PAIP2B	0.503576	0.371731	1.35468	0.17552	0.726506	0.536295
1615	Naive Treg	RPL30	0.503239	0.074458	6.7587	1.39236e-11	0.726021	0.10742	v
1616	Naive Treg	PRRT3-AS1	0.503018	0.586891	0.857089	0.391396	0.725701	0.846705
1617	Naive Treg	ZNF610	0.502962	0.292023	1.72233	0.0850091	0.725621	0.421301
1618	Naive Treg	ZBTB16	0.502852	0.270093	1.86177	0.0626349	0.725463	0.389662
1619	Naive Treg	BX664615.2	0.502843	0.337925	1.48803	0.136743	0.725449	0.487523
1620	Naive Treg	AP001267.3	0.502132	0.386265	1.29997	0.193612	0.724423	0.557262
1621	Naive Treg	ATP6V0E2-AS1	0.501623	0.272274	1.84235	0.0654246	0.723689	0.392808
1622	Naive Treg	MKRN3	0.501522	0.386013	1.29924	0.193863	0.723543	0.556899
1623	Naive Treg	RAB34	0.501491	0.228899	2.19089	0.02846	0.723499	0.330231
1624	Naive Treg	IGKV1-5	0.501474	0.46551	1.07726	0.281365	0.723474	0.671588
1625	Naive Treg	TUSC3	0.501377	0.520941	0.962446	0.335825	0.723335	0.751559
1626	Naive Treg	PCSK4	0.501208	0.485929	1.03144	0.302333	0.72309	0.701047
1627	Naive Treg	RPS5	0.500508	0.0576478	8.68216	3.88324e-18	0.72208	0.0831682	v
1628	Naive Treg	F13A1	0.500429	0.165211	3.02904	0.00245335	0.721966	0.238348	v
1629	Naive Treg	TNFSF8	0.50019	0.11665	4.28796	1.80323e-05	0.721622	0.16829	v
1630	Naive Treg	ZNF10	0.500123	0.264755	1.88901	0.058891	0.721525	0.38196
1631	Naive Treg	ZNF563	0.500006	0.270858	1.84601	0.0648906	0.721357	0.390765
1632	Naive Treg	TSPAN3	0.499777	0.319167	1.56588	0.117377	0.721025	0.460461
1633	Naive Treg	SCN11A	0.499549	0.401841	1.24315	0.213812	0.720697	0.579734
1634	Naive Treg	LINC00159	0.499514	0.476912	1.04739	0.294919	0.720647	0.688039
1635	Naive Treg	SREBF1	0.499031	0.257382	1.93887	0.0525172	0.71995	0.371324
1636	Naive Treg	ZYG11A	0.498859	0.538114	0.92705	0.3539	0.719702	0.776335
1637	Naive Treg	KRTCAP3	0.498706	0.2739	1.82076	0.0686431	0.719481	0.395154
1638	Naive Treg	CASP10	0.497842	0.369809	1.34622	0.178233	0.718234	0.533521
1639	Naive Treg	IGHV4-61	0.497382	0.389467	1.27708	0.201573	0.717571	0.561882
1640	Naive Treg	RHEX	0.497279	2.01625	0.246636	0.80519	0.717422	2.90883
1641	Naive Treg	AC100810.1	0.496646	0.138051	3.59755	0.000321223	0.716509	0.199166	v
1642	Naive Treg	AC092794.1	0.495782	0.457753	1.08308	0.278774	0.715262	0.660398
1643	Naive Treg	SH3YL1	0.494327	0.174167	2.83824	0.00453625	0.713164	0.251269	v
1644	Naive Treg	PPP1R3E	0.493033	0.183408	2.68817	0.00718441	0.711296	0.264602	v
1645	Naive Treg	UHRF1	0.492575	1.39821	0.35229	0.724621	0.710636	2.01719
1646	Naive Treg	AC138230.1	0.492564	0.753727	0.653504	0.513431	0.710619	1.0874
1647	Naive Treg	AC069272.1	0.491214	0.428042	1.14758	0.251141	0.708672	0.617535
1648	Naive Treg	TRAJ38	0.490556	0.486744	1.00783	0.313535	0.707723	0.702223
1649	Naive Treg	RNF157	0.490342	0.203325	2.41162	0.0158819	0.707415	0.293336
1650	Naive Treg	CDH23	0.490116	0.355747	1.37771	0.168292	0.707089	0.513234
1651	Naive Treg	GUCA1B	0.490109	0.353315	1.38717	0.165389	0.707078	0.509726
1652	Naive Treg	TGIF1	0.489468	0.185012	2.6456	0.00815452	0.706153	0.266916	v
1653	Naive Treg	SH3BGRL2	0.489019	0.477152	1.02487	0.305424	0.705505	0.688384
1654	Naive Treg	AP001372.2	0.488909	0.291556	1.67689	0.0935631	0.705346	0.420626
1655	Naive Treg	VSIG4	0.488478	0.357264	1.36728	0.171539	0.704725	0.515423
1656	Naive Treg	SERF1A	0.488436	0.499528	0.977795	0.328176	0.704664	0.720666
1657	Naive Treg	ADAMTS5	0.488187	1.13141	0.431486	0.666115	0.704304	1.63228
1658	Naive Treg	MAPRE3	0.487621	0.349506	1.39517	0.162964	0.703488	0.504231
1659	Naive Treg	ZNF627	0.487248	0.271784	1.79277	0.0730091	0.70295	0.392102
1660	Naive Treg	HMGN5	0.487163	0.322648	1.50989	0.131072	0.702828	0.465483
1661	Naive Treg	LINC00637	0.486346	0.565989	0.859286	0.390183	0.70165	0.81655
1662	Naive Treg	C21orf62-AS1	0.486251	0.284257	1.7106	0.0871544	0.701511	0.410096
1663	Naive Treg	AL355353.1	0.484608	0.43167	1.12264	0.261592	0.699142	0.622768
1664	Naive Treg	NCKAP5L	0.484165	0.466672	1.03748	0.29951	0.698503	0.673265
1665	Naive Treg	MRNIP	0.483972	0.298651	1.62053	0.105119	0.698224	0.430862
1666	Naive Treg	AC087500.1	0.483029	0.320035	1.5093	0.131222	0.696864	0.461713
1667	Naive Treg	RNF227	0.482673	0.277594	1.73877	0.0820749	0.69635	0.400484
1668	Naive Treg	GPAT3	0.482568	0.303932	1.58775	0.112343	0.696199	0.438482
1669	Naive Treg	DNAJC9-AS1	0.482515	0.542171	0.889968	0.373483	0.696122	0.782187
1670	Naive Treg	AC016700.3	0.482391	0.538465	0.895864	0.370325	0.695944	0.776841
1671	Naive Treg	ZNF329	0.482289	0.327657	1.47193	0.141039	0.695796	0.472709
1672	Naive Treg	AC011511.1	0.481854	0.415375	1.16005	0.24603	0.695169	0.599259
1673	Naive Treg	SELENOM	0.481115	0.258283	1.86274	0.0624982	0.694102	0.372623
1674	Naive Treg	AL033527.3	0.48063	0.640216	0.750732	0.452814	0.693403	0.923636
1675	Naive Treg	GPR1	0.480301	0.509878	0.941992	0.346197	0.692928	0.735598
1676	Naive Treg	TMCO1-AS1	0.47983	0.364086	1.3179	0.187536	0.692248	0.525264
1677	Naive Treg	TMEM204	0.479528	0.093411	5.13353	2.84354e-07	0.691813	0.134764	v
1678	Naive Treg	AL035427.1	0.478565	0.61317	0.780476	0.435111	0.690423	0.884618
1679	Naive Treg	AC136475.3	0.478121	0.394186	1.21293	0.225156	0.689782	0.56869
1680	Naive Treg	KLF3-AS1	0.478072	0.509754	0.937848	0.348323	0.689712	0.73542
1681	Naive Treg	THNSL1	0.47797	0.279917	1.70754	0.087721	0.689566	0.403835
1682	Naive Treg	OR10H1	0.477828	0.514323	0.929043	0.352867	0.689361	0.742012
1683	Naive Treg	AC093928.1	0.477348	0.801028	0.595919	0.551229	0.688667	1.15564
1684	Naive Treg	AC004771.3	0.47731	0.318669	1.49782	0.134179	0.688613	0.459742
1685	Naive Treg	CREG1	0.477088	0.215421	2.21468	0.0267818	0.688293	0.310786
1686	Naive Treg	GPR18	0.47689	0.247091	1.93002	0.0536049	0.688007	0.356478
1687	Naive Treg	PSTPIP2	0.476163	0.15145	3.14402	0.00166642	0.686957	0.218496	v
1688	Naive Treg	AC009226.1	0.476049	0.342591	1.38956	0.164664	0.686793	0.494254
1689	Naive Treg	AC023908.3	0.475929	0.280223	1.69839	0.0894335	0.68662	0.404276
1690	Naive Treg	TNFRSF11B	0.475664	1.00177	0.474824	0.634913	0.686238	1.44525
1691	Naive Treg	FCRLA	0.474944	0.565382	0.840042	0.400885	0.6852	0.815674
1692	Naive Treg	MARCKSL1	0.474885	0.154418	3.07532	0.00210274	0.685114	0.222778	v
1693	Naive Treg	AC245014.3	0.474505	0.0914068	5.19113	2.09024e-07	0.684565	0.131872	v
1694	Naive Treg	RPL5	0.474502	0.0589913	8.0436	8.72344e-16	0.684562	0.0851064	v
1695	Naive Treg	C12orf57	0.474445	0.12906	3.67616	0.000236768	0.68448	0.186194	v
1696	Naive Treg	KLRK1	0.47421	0.792865	0.598097	0.549775	0.68414	1.14386
1697	Naive Treg	AC016168.2	0.474137	1.19682	0.396164	0.691984	0.684035	1.72665
1698	Naive Treg	RAB43	0.473989	0.295146	1.60595	0.108286	0.683821	0.425806
1699	Naive Treg	SAXO2	0.473828	0.35972	1.31721	0.187767	0.683589	0.518967
1700	Naive Treg	AL109811.2	0.473724	0.407821	1.1616	0.245398	0.683439	0.588361
1701	Naive Treg	OMD	0.473148	0.493158	0.959426	0.337344	0.682609	0.711476
1702	Naive Treg	AC005586.1	0.471898	0.373114	1.26476	0.205958	0.680805	0.538289
1703	Naive Treg	MPP6	0.471149	0.230979	2.03979	0.0413708	0.679724	0.333232
1704	Naive Treg	CH25H	0.471038	0.330327	1.42597	0.153876	0.679565	0.476562
1705	Naive Treg	SNHG8	0.469966	0.0912012	5.15307	2.56253e-07	0.678018	0.131576	v
1706	Naive Treg	AC022075.1	0.469602	0.354335	1.3253	0.18507	0.677492	0.511197
1707	Naive Treg	ZNF141	0.46942	0.214595	2.18747	0.0287083	0.67723	0.309595
1708	Naive Treg	RPS14	0.46936	0.0600673	7.8139	5.54458e-15	0.677143	0.0866588	v
1709	Naive Treg	PRX	0.469168	0.505868	0.927452	0.353692	0.676867	0.729813
1710	Naive Treg	AC010501.2	0.46908	0.483025	0.971131	0.331483	0.67674	0.696858
1711	Naive Treg	RAD54L	0.468632	1.43179	0.327306	0.743437	0.676093	2.06563
1712	Naive Treg	AL590560.2	0.468434	0.45616	1.02691	0.304465	0.675807	0.6581
1713	Naive Treg	RPL39	0.468345	0.0644661	7.26498	3.73088e-13	0.675679	0.093005	v
1714	Naive Treg	EPM2A	0.468314	0.277113	1.68997	0.0910336	0.675634	0.39979
1715	Naive Treg	RPL35A	0.46798	0.064313	7.27659	3.4236e-13	0.675152	0.0927841	v
1716	Naive Treg	TMEM56	0.467607	0.839306	0.557136	0.577435	0.674615	1.21086
1717	Naive Treg	HDAC11	0.467346	0.300133	1.55713	0.11944	0.674238	0.433
1718	Naive Treg	TSKS	0.467182	0.285224	1.63795	0.101432	0.674002	0.411491
1719	Naive Treg	SIX2	0.467179	0.913606	0.511357	0.609101	0.673997	1.31806
1720	Naive Treg	CCDC102B	0.466942	0.44891	1.04017	0.298261	0.673655	0.64764
1721	Naive Treg	NAT9	0.466546	0.180123	2.59016	0.0095931	0.673084	0.259862	v
1722	Naive Treg	RHOB	0.466506	0.146596	3.18225	0.00146137	0.673026	0.211494	v
1723	Naive Treg	WDR27	0.466179	0.23922	1.94874	0.051326	0.672554	0.345122
1724	Naive Treg	PDE3B	0.465191	0.106827	4.35464	1.33285e-05	0.671129	0.154118	v
1725	Naive Treg	NKPD1	0.465139	0.541303	0.859295	0.390178	0.671054	0.780936
1726	Naive Treg	ADGRL1	0.465032	0.210625	2.20787	0.0272537	0.6709	0.303868
1727	Naive Treg	ATG9B	0.464325	0.228984	2.02777	0.0425842	0.669879	0.330353
1728	Naive Treg	SFI1	0.464284	0.18157	2.55705	0.0105564	0.669821	0.261951
1729	Naive Treg	ID3	0.464022	0.122387	3.79143	0.000149784	0.669443	0.176567	v
1730	Naive Treg	HIST2H2BF	0.463031	0.28303	1.63598	0.101844	0.668012	0.408325
1731	Naive Treg	AC127496.6	0.462757	0.622104	0.743858	0.456962	0.667617	0.897506
1732	Naive Treg	IQCK	0.462575	0.356787	1.2965	0.194803	0.667354	0.514735
1733	Naive Treg	AC073957.2	0.462379	0.612839	0.754486	0.450557	0.667071	0.88414
1734	Naive Treg	GLIPR1L2	0.461994	0.450684	1.0251	0.305318	0.666517	0.6502
1735	Naive Treg	AL139120.1	0.461243	0.543333	0.848914	0.395929	0.665433	0.783864
1736	Naive Treg	AC092944.1	0.461066	0.277868	1.6593	0.0970554	0.665178	0.400879
1737	Naive Treg	IMMP2L	0.46105	0.315808	1.45991	0.144315	0.665155	0.455614
1738	Naive Treg	AC106772.1	0.460891	0.752654	0.612355	0.540303	0.664925	1.08585
1739	Naive Treg	NIFK-AS1	0.460758	0.185468	2.4843	0.0129806	0.664733	0.267574
1740	Naive Treg	LINC00957	0.460651	0.2187	2.10632	0.0351768	0.664579	0.315517
1741	Naive Treg	AL136982.3	0.460239	0.694951	0.662262	0.507803	0.663985	1.0026
1742	Naive Treg	RETREG1	0.459879	0.143494	3.20487	0.00135123	0.663465	0.207018	v
1743	Naive Treg	FBXO24	0.458821	0.412044	1.11352	0.265484	0.661938	0.594454
1744	Naive Treg	AC005154.4	0.45878	0.699432	0.655933	0.511867	0.66188	1.00907
1745	Naive Treg	PLXNA4	0.458773	1.05406	0.435245	0.663385	0.661869	1.52068
1746	Naive Treg	RPL34	0.458598	0.0733945	6.24839	4.14692e-10	0.661617	0.105886	v
1747	Naive Treg	DPY19L4	0.45843	0.311299	1.47264	0.140849	0.661375	0.44911
1748	Naive Treg	TMEM254-AS1	0.458426	0.361649	1.2676	0.204941	0.661369	0.521749
1749	Naive Treg	TRBV5-5	0.45833	0.590375	0.776338	0.43755	0.661231	0.851731
1750	Naive Treg	CDNF	0.4583	0.326516	1.40361	0.160435	0.661188	0.471062
1751	Naive Treg	AC091153.3	0.458275	0.428112	1.07046	0.284414	0.661151	0.617635
1752	Naive Treg	AL137077.2	0.457683	0.750215	0.61007	0.541816	0.660297	1.08233
1753	Naive Treg	ZNF274	0.457356	0.255718	1.78852	0.0736919	0.659826	0.368923
1754	Naive Treg	C12orf56	0.45733	0.930413	0.491534	0.623049	0.659787	1.3423
1755	Naive Treg	NT5E	0.457227	0.328845	1.3904	0.164407	0.659639	0.474423
1756	Naive Treg	SFMBT2	0.456605	0.334711	1.36418	0.172512	0.658742	0.482886
1757	Naive Treg	GIMAP7	0.456581	0.100311	4.55164	5.32296e-06	0.658707	0.144719	v
1758	Naive Treg	AC024257.3	0.456097	0.358925	1.27073	0.203824	0.658009	0.517819
1759	Naive Treg	ZNF75A	0.455601	0.190249	2.39476	0.0166313	0.657294	0.274472
1760	Naive Treg	LINC01138	0.455314	0.216659	2.10152	0.0355953	0.656879	0.312573
1761	Naive Treg	LENG8-AS1	0.455125	0.197314	2.3066	0.0210773	0.656606	0.284664
1762	Naive Treg	PTPRO	0.455104	0.454509	1.00131	0.316677	0.656576	0.655717
1763	Naive Treg	AC108488.1	0.454904	0.384139	1.18422	0.236327	0.656288	0.554195
1764	Naive Treg	MBLAC2	0.454812	0.247102	1.84058	0.0656827	0.656156	0.356493
1765	Naive Treg	TMEM170B	0.454718	0.468431	0.970727	0.331684	0.65602	0.675803
1766	Naive Treg	AC036108.2	0.454672	1.09506	0.415203	0.677993	0.655952	1.57984
1767	Naive Treg	LSR	0.45451	0.244328	1.86025	0.0628501	0.65572	0.35249
1768	Naive Treg	TRBV6-4	0.454408	0.25913	1.75359	0.0795002	0.655572	0.373845
1769	Naive Treg	AC020656.2	0.454397	0.21792	2.08516	0.037055	0.655557	0.314392
1770	Naive Treg	ALKBH7	0.454276	0.123813	3.66905	0.000243457	0.655382	0.178625	v
1771	Naive Treg	AC005520.2	0.453928	0.208234	2.1799	0.0292652	0.654879	0.300418
1772	Naive Treg	ZNF423	0.453179	1.20719	0.3754	0.707363	0.653799	1.7416
1773	Naive Treg	ZNF253	0.452853	0.184148	2.45918	0.0139255	0.653328	0.265669
1774	Naive Treg	AL604028.1	0.452096	0.490805	0.921131	0.356982	0.652236	0.708082
1775	Naive Treg	SCNN1D	0.451775	0.485533	0.930473	0.352126	0.651773	0.700476
1776	Naive Treg	SSBP2	0.451556	0.209039	2.16015	0.0307613	0.651457	0.30158
1777	Naive Treg	NUCB2	0.451213	0.225771	1.99854	0.045658	0.650963	0.325719
1778	Naive Treg	METRN	0.450647	0.277765	1.6224	0.104717	0.650146	0.40073
1779	Naive Treg	ADGRB2	0.450112	0.967482	0.465241	0.641759	0.649375	1.39578
1780	Naive Treg	TRIM44	0.450065	0.218987	2.05522	0.0398581	0.649306	0.315931
1781	Naive Treg	ZFP14	0.449877	0.257179	1.74927	0.0802436	0.649035	0.371031
1782	Naive Treg	OR2B11	0.449462	0.633755	0.709204	0.478198	0.648436	0.914315
1783	Naive Treg	KLF7	0.44898	0.222223	2.0204	0.0433414	0.647741	0.320599
1784	Naive Treg	AC011825.4	0.448306	0.384729	1.16525	0.243917	0.646769	0.555047
1785	Naive Treg	PMEPA1	0.44803	0.396173	1.13089	0.2581	0.646371	0.571558
1786	Naive Treg	GAS8	0.447402	0.312005	1.43396	0.151584	0.645465	0.450128
1787	Naive Treg	GIMAP1	0.447257	0.107521	4.1597	3.1866e-05	0.645256	0.155121	v
1788	Naive Treg	OSER1-DT	0.446822	0.219069	2.03964	0.0413864	0.644628	0.31605
1789	Naive Treg	NLE1	0.445168	0.262169	1.69802	0.0895046	0.642242	0.378231
1790	Naive Treg	AC092718.6	0.444816	2.47335	0.179843	0.857276	0.641734	3.56829
1791	Naive Treg	SMC1B	0.444604	0.433101	1.02656	0.304628	0.641428	0.624832
1792	Naive Treg	RPS6	0.444486	0.0537381	8.27133	1.32478e-16	0.641257	0.0775277	v
1793	Naive Treg	MIR17HG	0.444485	0.386267	1.15072	0.249848	0.641256	0.557266
1794	Naive Treg	MZF1-AS1	0.444356	0.215834	2.05879	0.0395146	0.64107	0.311382
1795	Naive Treg	KLF5	0.444322	0.447227	0.993504	0.320464	0.641021	0.645212
1796	Naive Treg	IRF8	0.444212	0.486327	0.913401	0.361032	0.640862	0.701622
1797	Naive Treg	RPL9	0.443922	0.0693287	6.40315	1.52204e-10	0.640444	0.10002	v
1798	Naive Treg	BCL2	0.443815	0.137051	3.23831	0.0012024	0.640289	0.197723	v
1799	Naive Treg	SNHG6	0.443543	0.144859	3.0619	0.0021994	0.639897	0.208987	v
1800	Naive Treg	NT5C3B	0.443535	0.112418	3.94541	7.96621e-05	0.639886	0.162185	v
1801	Naive Treg	AF106564.1	0.443276	0.356944	1.24187	0.214286	0.639512	0.514961
1802	Naive Treg	SMKR1	0.44293	0.415917	1.06495	0.2869	0.639013	0.600042
1803	Naive Treg	FBL	0.442802	0.174652	2.53533	0.011234	0.638828	0.25197
1804	Naive Treg	VSIG10	0.442243	0.614812	0.719315	0.471947	0.638022	0.886986
1805	Naive Treg	RPL13	0.442112	0.0626203	7.0602	1.6626e-12	0.637833	0.090342	v
1806	Naive Treg	AC096711.2	0.441801	0.551117	0.801647	0.422757	0.637384	0.795093
1807	Naive Treg	MYO16	0.441679	0.457778	0.964832	0.334629	0.637208	0.660434
1808	Naive Treg	ITGA10	0.441334	0.569556	0.774874	0.438414	0.636711	0.821696
1809	Naive Treg	TIGD6	0.441205	0.246271	1.79154	0.0732064	0.636524	0.355294
1810	Naive Treg	ARMH2	0.441103	0.499522	0.88305	0.377209	0.636377	0.720658
1811	Naive Treg	EVPL	0.441034	0.676116	0.652306	0.514204	0.636278	0.975429
1812	Naive Treg	ALDH5A1	0.440751	0.261589	1.6849	0.0920082	0.635869	0.377393
1813	Naive Treg	ADAMTS4	0.43993	0.513992	0.855908	0.392048	0.634686	0.741534
1814	Naive Treg	C19orf18	0.439921	0.379121	1.16037	0.245898	0.634672	0.546957
1815	Naive Treg	AC083806.2	0.439793	1.05273	0.417763	0.676121	0.634487	1.51877
1816	Naive Treg	RPL22	0.439488	0.0639378	6.87369	6.25627e-12	0.634048	0.0922427	v
1817	Naive Treg	TRAJ10	0.439414	0.714821	0.614719	0.53874	0.63394	1.03127
1818	Naive Treg	TIGD7	0.439379	0.252311	1.74142	0.0816105	0.63389	0.364008
1819	Naive Treg	FEZ1	0.43927	0.397063	1.1063	0.268598	0.633733	0.572841
1820	Naive Treg	AC037487.1	0.438989	0.683337	0.64242	0.5206	0.633328	0.985847
1821	Naive Treg	ASAP3	0.438802	0.610451	0.718815	0.472255	0.633057	0.880694
1822	Naive Treg	AC004076.2	0.438779	0.535738	0.819018	0.412776	0.633024	0.772906
1823	Naive Treg	PCED1A	0.438644	0.250352	1.75211	0.0797555	0.632829	0.361182
1824	Naive Treg	MMP24	0.438456	0.297819	1.47222	0.140961	0.632558	0.429662
1825	Naive Treg	LMTK3	0.437973	0.414893	1.05563	0.291138	0.631861	0.598565
1826	Naive Treg	LINC01291	0.437824	0.432721	1.01179	0.311638	0.631646	0.624285
1827	Naive Treg	IGSF1	0.437203	0.569065	0.768282	0.442319	0.63075	0.820987
1828	Naive Treg	TMEM178A	0.436796	0.656976	0.664859	0.506141	0.630164	0.947815
1829	Naive Treg	TMOD2	0.436725	0.244372	1.78713	0.0739162	0.630061	0.352555
1830	Naive Treg	KIAA1958	0.435853	0.393797	1.1068	0.268381	0.628804	0.568129
1831	Naive Treg	ABCC3	0.435727	0.630153	0.691462	0.489275	0.628621	0.909119
1832	Naive Treg	NIPAL1	0.435573	0.321216	1.35601	0.175095	0.628399	0.463417
1833	Naive Treg	AC011491.3	0.435307	0.451149	0.964884	0.334603	0.628015	0.650871
1834	Naive Treg	MINCR	0.435179	0.180936	2.40515	0.0161657	0.62783	0.261036
1835	Naive Treg	CXXC5	0.434299	0.320518	1.35499	0.17542	0.626562	0.46241
1836	Naive Treg	PARD3	0.43378	0.458592	0.945896	0.344202	0.625812	0.661608
1837	Naive Treg	USP53	0.433573	0.202387	2.14229	0.0321698	0.625514	0.291983
1838	Naive Treg	LINC02354	0.433448	0.962629	0.450275	0.652512	0.625333	1.38878
1839	Naive Treg	AP005329.3	0.433418	0.275785	1.57158	0.116048	0.62529	0.397874
1840	Naive Treg	Z99758.1	0.433284	1.29773	0.333878	0.738471	0.625097	1.87223
1841	Naive Treg	AC110079.2	0.433131	0.884849	0.489497	0.62449	0.624877	1.27657
1842	Naive Treg	AC068700.2	0.433048	1.90883	0.226866	0.820528	0.624757	2.75386
1843	Naive Treg	TM7SF2	0.432566	0.185364	2.33361	0.0196163	0.624061	0.267424
1844	Naive Treg	C11orf1	0.432267	0.175501	2.46304	0.0137763	0.623629	0.253194
1845	Naive Treg	FBXL13	0.432064	0.318417	1.35691	0.174808	0.623337	0.459378
1846	Naive Treg	MGAT4A	0.431751	0.143494	3.00884	0.00262251	0.622885	0.207019	v
1847	Naive Treg	NFIA	0.43154	0.258301	1.67069	0.0947833	0.622581	0.372649
1848	Naive Treg	WWC2-AS2	0.431496	0.853703	0.505441	0.613249	0.622518	1.23163
1849	Naive Treg	EPS8	0.431344	0.246957	1.74664	0.0807006	0.622298	0.356284
1850	Naive Treg	AC055876.5	0.431338	0.827653	0.521158	0.602257	0.622289	1.19405
1851	Naive Treg	PHYHD1	0.431213	0.461932	0.933499	0.350563	0.622109	0.666428
1852	Naive Treg	ZNF22	0.431212	0.153239	2.81399	0.00489306	0.622107	0.221077	v
1853	Naive Treg	RPS8	0.431122	0.0596255	7.2305	4.81204e-13	0.621978	0.0860214	v
1854	Naive Treg	RNF157-AS1	0.430692	0.278609	1.54587	0.122137	0.621357	0.401947
1855	Naive Treg	AC131934.1	0.430051	0.823101	0.522477	0.601338	0.620433	1.18748
1856	Naive Treg	IGLV3-25	0.430019	0.33879	1.26928	0.204342	0.620386	0.488771
1857	Naive Treg	KLKB1	0.429617	0.353607	1.21495	0.224383	0.619806	0.510148
1858	Naive Treg	MMRN1	0.429614	0.422269	1.01739	0.308967	0.619801	0.609206
1859	Naive Treg	C12orf54	0.429443	0.672709	0.638378	0.523228	0.619555	0.970514
1860	Naive Treg	C1orf194	0.428743	0.555489	0.77183	0.440215	0.618546	0.801401
1861	Naive Treg	ANTKMT	0.428477	0.182253	2.351	0.0187232	0.618162	0.262936
1862	Naive Treg	AC107071.1	0.428289	0.675502	0.63403	0.526061	0.61789	0.974543
1863	Naive Treg	IL7R	0.428252	0.091885	4.66074	3.15069e-06	0.617838	0.132562	v
1864	Naive Treg	VCAM1	0.427707	0.485825	0.880374	0.378657	0.617051	0.700897
1865	Naive Treg	AC114291.2	0.427602	0.536542	0.796959	0.425475	0.616899	0.774066
1866	Naive Treg	AC243960.1	0.427064	0.0950063	4.49512	6.95309e-06	0.616124	0.137065	v
1867	Naive Treg	AC064807.1	0.427018	0.228016	1.87276	0.0611022	0.616057	0.328957
1868	Naive Treg	MPP7-DT	0.426908	0.445766	0.957696	0.338216	0.615898	0.643104
1869	Naive Treg	C6orf48	0.426754	0.313848	1.35975	0.17391	0.615676	0.452787
1870	Naive Treg	GAS2	0.426368	0.573059	0.744021	0.456864	0.615119	0.826749
1871	Naive Treg	PIK3IP1-AS1	0.426221	0.33098	1.28776	0.197831	0.614907	0.477503
1872	Naive Treg	CCDC183-AS1	0.426119	0.473982	0.89902	0.368642	0.614759	0.683811
1873	Naive Treg	RPS27A	0.425854	0.0563183	7.56155	3.98308e-14	0.614377	0.0812502	v
1874	Naive Treg	AC106795.5	0.425687	0.582959	0.730217	0.465258	0.614136	0.841033
1875	Naive Treg	SLC9A5	0.425593	0.779465	0.546007	0.585061	0.614001	1.12453
1876	Naive Treg	LINC02601	0.42557	0.724813	0.587145	0.557107	0.613968	1.04568
1877	Naive Treg	ZNF780B	0.425552	0.241295	1.76362	0.0777964	0.613941	0.348115
1878	Naive Treg	MATK	0.425341	0.468747	0.9074	0.364195	0.613638	0.676259
1879	Naive Treg	PPFIBP2	0.425198	0.266584	1.59498	0.110716	0.613431	0.3846
1880	Naive Treg	AC239800.3	0.425097	0.362561	1.17248	0.241003	0.613285	0.523065
1881	Naive Treg	RPS10-NUDT3	0.424924	0.168955	2.51501	0.0119029	0.613036	0.243751
1882	Naive Treg	RPS23	0.424889	0.0545292	7.79195	6.59848e-15	0.612985	0.0786691	v
1883	Naive Treg	NEURL2	0.424659	0.332166	1.27845	0.20109	0.612654	0.479215
1884	Naive Treg	KLHL23	0.424608	0.336578	1.26154	0.207113	0.61258	0.485579
1885	Naive Treg	LINC02084	0.424286	1.20447	0.352261	0.724643	0.612115	1.73768
1886	Naive Treg	AC074117.1	0.424243	0.28873	1.46934	0.14174	0.612053	0.416549
1887	Naive Treg	FGF10	0.424206	0.920707	0.460739	0.644986	0.612	1.3283
1888	Naive Treg	GLB1L2	0.424127	0.849682	0.499159	0.617667	0.611886	1.22583
1889	Naive Treg	RGL1	0.423634	0.266598	1.58904	0.112052	0.611175	0.38462
1890	Naive Treg	SLC14A1	0.422827	0.431511	0.979876	0.327147	0.61001	0.622539
1891	Naive Treg	DCDC2	0.422381	0.497424	0.849137	0.395805	0.609367	0.717631
1892	Naive Treg	AC012065.4	0.421717	0.396338	1.06403	0.287313	0.608409	0.571794
1893	Naive Treg	AC126763.1	0.421523	0.768025	0.54884	0.583115	0.608129	1.10803
1894	Naive Treg	JAM2	0.421176	0.504949	0.834095	0.404227	0.607628	0.728488
1895	Naive Treg	AC005759.1	0.420926	0.524763	0.802127	0.42248	0.607268	0.757073
1896	Naive Treg	ZNF585B	0.420792	0.305706	1.37646	0.168679	0.607075	0.44104
1897	Naive Treg	DHX32	0.420715	0.273208	1.53991	0.123583	0.606963	0.394156
1898	Naive Treg	AC018682.1	0.420007	0.503147	0.834759	0.403854	0.605942	0.725888
1899	Naive Treg	SMYD5	0.419743	0.26195	1.60237	0.109073	0.605561	0.377915
1900	Naive Treg	LINC00240	0.41974	0.498788	0.841519	0.400057	0.605556	0.719599
1901	Naive Treg	MORN4	0.418526	0.330858	1.26497	0.205882	0.603806	0.477328
1902	Naive Treg	AC019131.1	0.418315	0.454799	0.919781	0.357687	0.603502	0.656136
1903	Naive Treg	L1TD1	0.418253	0.41735	1.00216	0.316265	0.603411	0.602109
1904	Naive Treg	PEX5L	0.418209	0.505193	0.82782	0.407772	0.603348	0.728839
1905	Naive Treg	USP50	0.417447	0.688682	0.606154	0.544413	0.602249	0.993558
1906	Naive Treg	RPL38	0.417388	0.0633282	6.59086	4.37278e-11	0.602163	0.0913633	v
1907	Naive Treg	TEX9	0.417297	0.284132	1.46867	0.141921	0.602033	0.409916
1908	Naive Treg	TJP1	0.417143	0.640132	0.651652	0.514626	0.60181	0.923515
1909	Naive Treg	PPT2	0.417096	0.289451	1.44099	0.149588	0.601742	0.41759
1910	Naive Treg	TRBV12-5	0.417077	0.454858	0.916938	0.359175	0.601715	0.656222
1911	Naive Treg	GPRC5C	0.417059	1.15972	0.359621	0.719131	0.601688	1.67312
1912	Naive Treg	LINC00861	0.416727	0.0907361	4.59274	4.37473e-06	0.60121	0.130905	v
1913	Naive Treg	AL022069.1	0.41661	0.362164	1.15034	0.250006	0.601041	0.522492
1914	Naive Treg	TOLLIP-AS1	0.41634	0.313754	1.32696	0.184521	0.600652	0.452651
1915	Naive Treg	TWNK	0.416158	0.226381	1.83831	0.066017	0.600389	0.326599
1916	Naive Treg	AC103563.9	0.415578	0.437898	0.949028	0.342606	0.599552	0.631754
1917	Naive Treg	RIC3	0.415207	0.200666	2.06915	0.0385321	0.599018	0.2895
1918	Naive Treg	AC022726.2	0.414269	0.497755	0.832273	0.405255	0.597663	0.718109
1919	Naive Treg	CCDC39	0.41394	0.297943	1.38933	0.164734	0.597189	0.429841
1920	Naive Treg	SWAP70	0.413859	0.373051	1.10939	0.267262	0.597072	0.538199
1921	Naive Treg	KCNH2	0.413724	0.320787	1.28972	0.197149	0.596878	0.462798
1922	Naive Treg	CNGA4	0.413683	0.433117	0.955131	0.339511	0.596818	0.624855
1923	Naive Treg	SHISA2	0.413208	0.865073	0.477657	0.632894	0.596134	1.24804
1924	Naive Treg	SPIN2A	0.412584	0.509244	0.810189	0.417832	0.595233	0.734684
1925	Naive Treg	ZNF559	0.412398	0.190932	2.15992	0.0307785	0.594965	0.275456
1926	Naive Treg	OOEP	0.412213	0.26427	1.55982	0.118803	0.594698	0.381261
1927	Naive Treg	LINC00526	0.412182	0.217277	1.89704	0.057823	0.594653	0.313464
1928	Naive Treg	AL034428.1	0.412121	0.533719	0.772168	0.440015	0.594565	0.769994
1929	Naive Treg	AL139353.2	0.411672	0.296668	1.38765	0.165244	0.593916	0.428002
1930	Naive Treg	PRICKLE2	0.411444	0.772863	0.532364	0.594474	0.593589	1.11501
1931	Naive Treg	AC012074.1	0.411318	0.499785	0.822989	0.410514	0.593406	0.721038
1932	Naive Treg	ZFAS1	0.411029	0.0800407	5.13525	2.8177e-07	0.592989	0.115474	v
1933	Naive Treg	RPL3	0.410604	0.0574117	7.15192	8.5574e-13	0.592376	0.0828276	v
1934	Naive Treg	BAG2	0.410224	0.308823	1.32834	0.184064	0.591828	0.445538
1935	Naive Treg	CISH	0.410039	0.120047	3.41565	0.000636291	0.591561	0.173191	v
1936	Naive Treg	ZNF347	0.409471	0.240753	1.7008	0.0889814	0.590742	0.347333
1937	Naive Treg	LONRF3	0.409309	0.197328	2.07426	0.0380551	0.590508	0.284684
1938	Naive Treg	P3H4	0.409262	0.305736	1.33861	0.180697	0.590441	0.441084
1939	Naive Treg	ABHD1	0.40805	0.313181	1.30292	0.192601	0.588692	0.451824
1940	Naive Treg	TAFA2	0.407243	0.405857	1.00341	0.315661	0.587527	0.585528
1941	Naive Treg	C9orf153	0.407102	0.462316	0.880572	0.37855	0.587324	0.666981
1942	Naive Treg	AC092337.1	0.406855	0.763646	0.53278	0.594186	0.586968	1.10171
1943	Naive Treg	GLTPD2	0.406822	0.590308	0.689169	0.490717	0.586921	0.851635
1944	Naive Treg	AC018752.1	0.406792	0.438076	0.928588	0.353103	0.586877	0.63201
1945	Naive Treg	ZNF300	0.406174	0.345189	1.17667	0.239326	0.585985	0.498002
1946	Naive Treg	SLC35G1	0.406087	0.40913	0.992561	0.320924	0.585859	0.59025
1947	Naive Treg	RABL2A	0.405997	0.217833	1.86381	0.0623491	0.58573	0.314266
1948	Naive Treg	CCNT2-AS1	0.405962	0.274328	1.47985	0.138915	0.58568	0.395771
1949	Naive Treg	RPS3	0.40579	0.0500326	8.1105	5.04126e-16	0.585431	0.0721818	v
1950	Naive Treg	AC093110.1	0.405642	0.449904	0.901618	0.36726	0.585218	0.649075
1951	Naive Treg	SDR39U1	0.404919	0.193477	2.09285	0.0363624	0.584175	0.279129
1952	Naive Treg	HCN1	0.40465	0.577676	0.70048	0.483628	0.583787	0.83341
1953	Naive Treg	RPL11	0.404422	0.0614774	6.57837	4.75622e-11	0.583457	0.0886932	v
1954	Naive Treg	RPS21	0.404227	0.0537164	7.52521	5.2636e-14	0.583176	0.0774964	v
1955	Naive Treg	NLRP9	0.404123	0.559756	0.721962	0.470318	0.583026	0.807557
1956	Naive Treg	TRAJ29	0.404123	0.576056	0.701533	0.48297	0.583026	0.831074
1957	Naive Treg	POMGNT2	0.403786	0.389731	1.03606	0.300172	0.58254	0.562262
1958	Naive Treg	RTL8B	0.403406	0.449021	0.898412	0.368966	0.581992	0.647801
1959	Naive Treg	GCSAM	0.403264	0.28292	1.42537	0.154051	0.581787	0.408167
1960	Naive Treg	ZNF441	0.403256	0.254807	1.5826	0.113514	0.581775	0.367608
1961	Naive Treg	CYB561D2.1	0.402888	0.361627	1.1141	0.265236	0.581245	0.521717
1962	Naive Treg	PDE7B	0.402861	0.487045	0.827154	0.40815	0.581206	0.702657
1963	Naive Treg	GALR2	0.40281	0.410269	0.981821	0.326188	0.581132	0.591893
1964	Naive Treg	AL355297.4	0.402761	0.598083	0.67342	0.50068	0.581061	0.862852
1965	Naive Treg	RPL36	0.402756	0.0568634	7.08287	1.41202e-12	0.581054	0.0820366	v
1966	Naive Treg	PIP5KL1	0.402705	0.298387	1.34961	0.177142	0.580981	0.430482
1967	Naive Treg	AC010442.1	0.40263	0.21495	1.87313	0.0610501	0.580873	0.310108
1968	Naive Treg	AC007347.1	0.402536	1.62871	0.247151	0.804792	0.580736	2.34973
1969	Naive Treg	PHOSPHO2	0.402504	0.209746	1.919	0.0549839	0.580691	0.3026
1970	Naive Treg	HIGD2B	0.402282	0.574044	0.700785	0.483437	0.58037	0.828171
1971	Naive Treg	AC092645.2	0.401939	0.531188	0.75668	0.449242	0.579876	0.766342
1972	Naive Treg	TCTN2	0.401686	0.241068	1.66628	0.0956584	0.579511	0.347788
1973	Naive Treg	JCHAIN	0.401678	0.089051	4.51065	6.4628e-06	0.579499	0.128473	v
1974	Naive Treg	AP000873.2	0.401637	0.292097	1.37501	0.169128	0.57944	0.421407
1975	Naive Treg	AL139393.3	0.401591	0.780257	0.514691	0.606769	0.579373	1.12567
1976	Naive Treg	AL512791.2	0.401576	0.24783	1.62037	0.105153	0.579352	0.357543
1977	Naive Treg	CATSPERG	0.401558	0.259654	1.54651	0.121982	0.579325	0.374602
1978	Naive Treg	AKAP3	0.401401	0.293712	1.36665	0.171736	0.579099	0.423737
1979	Naive Treg	FGF14-AS2	0.401009	0.551549	0.727059	0.46719	0.578534	0.795717
1980	Naive Treg	AC010519.1	0.400612	0.441357	0.907684	0.364045	0.577962	0.636743
1981	Naive Treg	LINC00665	0.400252	0.247163	1.61938	0.105365	0.577441	0.356581
1982	Naive Treg	WDR89	0.39992	0.225699	1.77192	0.0764074	0.576963	0.325614
1983	Naive Treg	UPK1A	0.399181	0.797784	0.500362	0.616821	0.575896	1.15096
1984	Naive Treg	C9orf147	0.399123	0.253513	1.57437	0.115401	0.575813	0.365741
1985	Naive Treg	LINC00662	0.399011	0.174672	2.28435	0.0223512	0.575652	0.251999
1986	Naive Treg	SLC9A3	0.399004	0.264053	1.51108	0.130769	0.575642	0.380948
1987	Naive Treg	ADM	0.398952	0.59504	0.670463	0.502563	0.575566	0.858461
1988	Naive Treg	RNF138	0.398377	0.152801	2.60716	0.00912968	0.574737	0.220446	v
1989	Naive Treg	LINC02594	0.397315	2.29802	0.172894	0.862734	0.573204	3.31534
1990	Naive Treg	CCDC71	0.396994	0.161027	2.46539	0.0136863	0.572741	0.232312
1991	Naive Treg	RPL21	0.396962	0.0529088	7.50277	6.24839e-14	0.572696	0.0763312	v
1992	Naive Treg	AL118516.1	0.396945	0.210668	1.88422	0.0595351	0.572671	0.30393
1993	Naive Treg	DYNC1I1	0.396816	0.60156	0.659644	0.509482	0.572484	0.867867
1994	Naive Treg	TRBV21-1	0.396727	0.211534	1.87548	0.0607266	0.572357	0.305179
1995	Naive Treg	AC090125.1	0.396657	0.386413	1.02651	0.304651	0.572255	0.557476
1996	Naive Treg	CHGB	0.396525	0.233921	1.69513	0.0900513	0.572065	0.337476
1997	Naive Treg	AC009831.1	0.396379	0.312539	1.26826	0.204706	0.571854	0.450898
[truncated: 254,834+ more rows]
